# Supplementary material for: Metabolite Profiling and Transcriptome Analysis Provide Insight into Seed Coat Color in Brassica juncea
Source: Int J Mol Sci. 2021 Jul 5;22(13):7215. doi: 10.3390/ijms22137215 (PMC8268557; doi:10.3390/ijms22137215)
Supplement: Supplementary file 1 [file ijms-22-07215-s001.zip]

Archive with 16 entries (15 files):
- ijms-1245090-SI/
- ijms-1245090-SI/Supplementary Figure S1-S4.pdf
- ijms-1245090-SI/Supplementary Figure S5.pdf
- ijms-1245090-SI/Supplementary Figure S6.pdf
- ijms-1245090-SI/Supplementary Figure S7.pdf
- ijms-1245090-SI/Supplementary File S1.txt
- ijms-1245090-SI/Supplementary Table S1.xlsx
- ijms-1245090-SI/Supplementary Table S10.xlsx
- ijms-1245090-SI/Supplementary Table S2.xlsx
- ijms-1245090-SI/Supplementary Table S3.xlsx
- ijms-1245090-SI/Supplementary Table S4..xlsx
- ijms-1245090-SI/Supplementary Table S5.xlsx
- ijms-1245090-SI/Supplementary Table S6.xlsx
- ijms-1245090-SI/Supplementary Table S7.xlsx
- ijms-1245090-SI/Supplementary Table S8.xlsx
- ijms-1245090-SI/Supplementary Table S9.xls
