# Supplementary material for: Metabolite Profiling and Transcriptome Analysis Provide Insight into Seed Coat Color in Brassica juncea
Source: Int J Mol Sci. 2021 Jul 5;22(13):7215. doi: 10.3390/ijms22137215 (PMC8268557; doi:10.3390/ijms22137215)
Supplement: Supplementary file 1 [file ijms-22-07215-s001.zip › ijms-1245090-SI/Supplementary File S1.txt]

>BnaTT8A-d_genome 
ATGGATGAATTAAGTATCATACCGTTATGGAAAGTGATCGGGGCTGAGAAAGAAGAGATTCAAGGGCTACTTAAGGCGGTGGTGCAATCTGTGGGGTGGACTTATAGTGTCTTCTGGCAACTTTGTCCTCAACGAAGGTTCACTTTCTTTTCATTTTATCCATCTCTCACAGTATATAAAGCAATATAGTAATCTTTATTAATTATAATAAGTAGAAGTGACTAAATGTTAAATCGATTAGGAAATTGATGTGGAGTAGTGGATACTACAACGGCGCAATAAAGACTAGAAAGACAACTCAGCCGGCGGAAGTTACGGCTGAAGAGGCTGCGTCGGAGAGAAGCCAACAGCTCATGGAGCTTTACGAGACGCTTTTTGCTGGAGAATCATCGATGGAAGCGAGGGCTTGCACAGCACTGTCGCCGGAGGATTTGACGGATCCTGAATGGTTTTATGTGCTGTGTTTCACTTACTCTTTCGAACCTCCTTCTGGGTACAACAACTCTCTCTCTGTCTTCAAAGTTTTTTTTTTCTTTTCAAAAAGACTACTCAAAGTTTCTTAATTTGTCTTTTTCATCTGCTCTTAGAGAAGACAAAAATAGTATTGTGTGTTAAATGCGAACCACAAATACTATGGAAGCATTAAAGACAAACTGGGGAGTTTAAGTTACTGAAAGTAGAAATGTATTGAAGTTTGTAAAAACGTACACTTCATTTTGGTGAACCTAATTGGACCGTTGAGATTCTTATTGGTTTGTTTATTGATTATCTAAAGTAGGAGCATATATAGATGATAAATGCATAACAAAGTGTGTTAGTTATCGGTATAATTAATGTTTTTTCTCTATGGAGGAACAAATCAAAATATAATGTGGAAGTATTAATTTGTAGGATGCCAGGAAAAGCGTATGCGAGGAGGAAGCACATATGGCTAAGTGGTGCAAATGAGGTTGACAATAAAATCTTCTCTAGGGCTATTTCTGCAAAGGTTCACATCTTCTACATTCACCACTACACTGTGCATCTACTTCTACTTATTTAGATTTATGCAATTTTATATATCTCATTCTGCAAACTAATTAATTTTATCTTCTTCTTTACTTGAATGCTCTTTCCACATTAGAGTGCCAAAATTCAGGTAAATTTTGCTTTATTAATTAATTATTTAATTTTCGTAGAAATGAAAGGTATCAATTAATAAAGTTATTTTACATATTTGACAATTGTTTTGTGATGAAAAAAAATAATAATCAGACAGTGGTTTGCATTCCCGTGCTTGATGGCGTTTTGGAACTAGGCACAACGAACAAGGTAAAAATCTCTATTTCTGTCGGTACCCAAAATGTAGTCGAATATATTCAGCTCATTCTATATGTTACTTAGAGTATCTCTAAAAAGACTATATATGGTAAAGTTTTCAAAATTCTATATTCGAAGTTTCAAGGTATTTTTTTTTCAAAAACAAAATTTCAAATTTAACTTCAAAATTATTTGTAATTTACAATATGATCCTTATACTTATCATAATTAATATAAATACATAAAACTTTTATAAATAACTAGCACATATAAAAAATATTACAATAATATTAATTAATAAATTCTTACACTAAAATATAAAATTATTAACAAAAATACATAATTAAATATTAAATACAAGCAAAATATCACATTAGTCAATAAAATTATTTCTGCAATGCTCCATCTTCGGTTACACAAAATTTGTTTGGAAAATATTCTCGAGCTTCTGGAGCAAATTTACTAGACTATTAGTGTTATTGTAATATTTAAATTTATGCAATAATTATGTCTTCATGTATTTTTTTAAAAATGTTTTTTATTAAGTTTTTTTTGTAATATTCTTTTTGTGTAATTTTAGTTATAAAATATTATAAATCTTAACTTAAATTTTTTTTTTAATTTTATGCGTAAATTTTGAATTTAAAAAGTAATTTTGAAATATTTATGATATAAAAATGTTTTAAAGATTAATAAGATAAATGATAAAATATTTAAAAATCATTAATATAATGTGTAATTAATTATAAGGACCAAAATACAAATAAAAAGAAGAAATTCTAAATTTGGAGTTTTGAGTAGTGAACTTCAAATATGAAGTTTCATTTTTTAAAACTCTAAATTCTAAGTTTGAAGTTTTAAAGTTATTTTTTGGAGAGAAAAAACTTTATATTTGAAGTCATAGAGTTTCATTTGGAGATGCTATTAGAGAAAAAAAAATATATATATATATACAGAAACATCAACCCTTCGCAGTCATATGATAAAAAATATAGTTTTCGATTACATTAAATACACAACCAAATTATGTAAAACTATACAACCTAATGAAAATATGCATAAGCGGGAGAACCAGGGAGATGGATGCATGATATATTGTGTTTGTATGTGAAGGTCAAAGAGAGTGAAGAGTTTGTTGAGCACATAAAGAGTTTCTTCCACAACCACCCGAAGTCAAACACTAAGCCTACTCTTTCTGAACACTTCATCAACGAAGAGCATGAAGAAGACGAAGAAGAAGTAGAAGAAGAAGAAATGACAATGTCAGAAGAGATAAGACTTGGTTCTCCTGATGACGATGACGTCTCCAATCAAAATCTACTCTCTGATTTCCATATAGAAGCAACCAATAGTTTAGGTATACCGTACACACCTTTCTTATTACATTAAATTAGTTAACAATATCATTATAATTAATTTTCTAATAATAAATTTTTTAAACTGGTTCTCATGTCTGGTAATTCTAACATCTATCATTGTATAAATAGATACACACATGGACATGATGAATCTAATGGAGGAAGGCGGAAATTATTCTCAGACAGTATCAACACTTCTCATGTCACAACCCACAAGTCTTCTTTCAGATTCAGTTTCCACATCTTCTTACGTTCAATCATCGTTTGTCTCGTGGAGAGTTGAGAATGTCAAAGAGCATCAGCAATATCAGCGAGTGGAGAAAGCGGCGTGGTCATCGTCGCAATGGATGCTCAAACACATAATCTTGAAAGTTCCTTTCCTCCACGACAACACTAAAAATAAGAGGCTACCGCGAGAAGAGCTTAACCATGTGGTGGCCGAGCGACGCAGAAGAGAGAAGCTAAATGAGAGATTCATAACGTTGAGATCATTGGTTCCATTTGTGACCAAGATGGATAAAGTCTCGATCCTTGGAGACACCATTGAATACGTAAACCATCTTTCTAAGAGGATACATGAGCTGGAATCTACTCATCACGAGCCAAACCAAAAGCGGATGCGTATCGGTAAGGGAAGAACTTGGGAAGAGGTGGAGGTTTCCATTATAGAGAGCGATGTTTTGTTAGAGATGAGATGCGAGTACCGAGATGGTTTATTGCTCAACATTCTTCAGGTACTTAAGGAGCTGGGTATAGAGACCACTGCCGTTCACACTGCCTTGAACGACAATCATTTTGAGGCAGAGATAAGGGCGAAAGTGAGAGGGAAGAAACCAACCATTGCTGAGGTTAAAATAGCCATCCATCAAATCATATATAATAATAAACTCTAG
>BnaTT8A-d_cds 
ATGGATGAATTAAGTATCATACCGTTATGGAAAGTGATCGGGGCTGAGAAAGAAGAGATTCAAGGGCTACTTAAGGCGGTGGTGCAATCTGTGGGGTGGACTTATAGTGTCTTCTGGCAACTTTGTCCTCAACGAAGGAAATTGATGTGGAGTAGTGGATACTACAACGGCGCAATAAAGACTAGAAAGACAACTCAGCCGGCGGAAGTTACGGCTGAAGAGGCTGCGTCGGAGAGAAGCCAACAGCTCATGGAGCTTTACGAGACGCTTTTTGCTGGAGAATCATCGATGGAAGCGAGGGCTTGCACAGCACTGTCGCCGGAGGATTTGACGGATCCTGAATGGTTTTATGTGCTGTGTTTCACTTACTCTTTCGAACCTCCTTCTGGGATGCCAGGAAAAGCGTATGCGAGGAGGAAGCACATATGGCTAAGTGGTGCAAATGAGGTTGACAATAAAATCTTCTCTAGGGCTATTTCTGCAAAGAGTGCCAAAATTCAGACAGTGGTTTGCATTCCCGTGCTTGATGGCGTTTTGGAACTAGGCACAACGAACAAGGTCAAAGAGAGTGAAGAGTTTGTTGAGCACATAAAGAGTTTCTTCCACAACCACCCGAAGTCAAACACTAAGCCTACTCTTTCTGAACACTTCATCAACGAAGAGCATGAAGAAGACGAAGAAGAAGTAGAAGAAGAAGAAATGACAATGTCAGAAGAGATAAGACTTGGTTCTCCTGATGACGATGACGTCTCCAATCAAAATCTACTCTCTGATTTCCATATAGAAGCAACCAATAGTTTAGATACACACATGGACATGATGAATCTAATGGAGGAAGGCGGAAATTATTCTCAGACAGTATCAACACTTCTCATGTCACAACCCACAAGTCTTCTTTCAGATTCAGTTTCCACATCTTCTTACGTTCAATCATCGTTTGTCTCGTGGAGAGTTGAGAATGTCAAAGAGCATCAGCAATATCAGCGAGTGGAGAAAGCGGCGTGGTCATCGTCGCAATGGATGCTCAAACACATAATCTTGAAAGTTCCTTTCCTCCACGACAACACTAAAAATAAGAGGCTACCGCGAGAAGAGCTTAACCATGTGGTGGCCGAGCGACGCAGAAGAGAGAAGCTAAATGAGAGATTCATAACGTTGAGATCATTGGTTCCATTTGTGACCAAGATGGATAAAGTCTCGATCCTTGGAGACACCATTGAATACGTAAACCATCTTTCTAAGAGGATACATGAGCTGGAATCTACTCATCACGAGCCAAACCAAAAGCGGATGCGTATCGGTAAGGGAAGAACTTGGGAAGAGGTGGAGGTTTCCATTATAGAGAGCGATGTTTTGTTAGAGATGAGATGCGAGTACCGAGATGGTTTATTGCTCAACATTCTTCAGGTACTTAAGGAGCTGGGTATAGAGACCACTGCCGTTCACACTGCCTTGAACGACAATCATTTTGAGGCAGAGATAAGGGCGAAAGTGAGAGGGAAGAAACCAACCATTGCTGAGGTTAAAATAGCCATCCATCAAATCATATATAATAATAAACTCTAG
>BraTT8A-y_genome 
ATGGATGAATTAAGTATTATACCGTTATGGAAAGTGATCGGGGCTGAGAAAGAAGAGATTCAAGGGCTACTTAAGGCGGTGGTGCAATCTGTGGGGTGGACTTATAGTGTCTTCTGGCAACTTTGTCCTCAACGAAGGTTCACTTTCTTTTCATTTTATCCATCTCTCACAGTATATAAAGCAATATAGTAATCTTTATTAATTATAATAAGTAGAAGTGACTAAATGTTAAATCGATTAGGAAATTGATGTGGAGTAGTGGATACTACAACGGCGCAATAAAGACTAGAAAGACAACTCAGCCGGCGGAAGTTACGGCTGAAGAGGCTGCGTCGGAGAGAAGCCAACAGCTCATGGAGCTTTACGAGACGCTTTTTGCTGGAGAATCATCGATGGAAGCGAGGGCTTGCACAGCACTGTCGCCGGAGGATTTGACAGATCCTGAATGGTTTTATGTGCTGTGTTTCACTTACTCTTTCGAACCTCCTTCTGGGTACAACAACTCTCTCTCTGTCTTCAAAGTTTTTTTTTTCTTTTCAAAAAGACTACTCAGAGTTTCTTAATTTGTCTTTTTCATCTGCTCTTAGAGAAGACAAAAATAGTATTGTGTGTTAAATGCGAGTCACAAATACTATGGAAGCATTAAAGACAAACTGGGGAGTTTAAGTTACTGAAAGTAGAAATGTATTGAAGTTTGTAAAAACGTACACTTCATTTTGGTGAACATAATTGGACCGTTGAGATTCTTATTGGTTTGTTTATTGATTATCTAAAGTAGGAGCATATATAGATGATAAATGCATATCAAAGTGTGTTAGTTATCGGTATAATTAATGTTTTTTCTCTATGGAGGAACAAATCAAAATATAATGTGGAAGTATTAATTTGTAGGATGCCAGGAAAAGCGTATGCGAGGAGGAAGCACATATGGCTACGTGGTGCAAATGAGGTTGACAATAAAATCTTCTCTAGGGCTATTTCTGCAAAGGTTCACATCTTCTATTCATTCACCACTACACTGTGCATCTACTTCTACTTATTTAGATATATGCAATTTTATATATCTCATTCTGCAAACTAATTAATTTTATCTTCTTCTTTACTTGAATGCTCTCTTTCCACATTAGAGTGCCAAAATTCAGGTAAATTTTGCTTTATTAATTAATTATTTAATTTTCGTAGAAATGAAAGGTATCAATTAATAAAGTTATCTTACATATTTGACAATTGTTTTGTGATGAAAAAAATAATAATGAAAAAAATCAGACAGTGGTTTGCATTCCCGTGCTTGATGGCGTTTTGGAACTAGGCACAACGAACAAGGTAAAAATCTCTATTTATGTCGGTACCCAAAATGTAGTCGAATATATTCAGCTCATTCTATATGTTACTTAGATCATCTCCAAAAAGACTATATATGGTAAAGTTTCCAAAATTCTATATTCAAAGTTTCAAAGTGCTTTTCTCCAAAAACAAAATTTTAAATTTAACTTCAAAATTATTTGTAATTTACAGTATGATCCTTATACTTATCATAATTAATATAAATACATAAAACTTTTATAAATAACTAGCACATATAAAAAATATTATAATAATATTAATTAATAAATTCTTACACTAAAATATAAAATTATTAACAAAAATACATAATTAAATATTAAAATACAAGCAAAATATCACATTAGTCAATAAAATTATTTCTGCAATGCTCCATCTTCGGTTACACAAAATTTGTTTGAAAAATATTCTAGAGCTTCTGGAGAAAATTTACTAGACTATTAGTGTTATTGTAATATTTAAATTTGTGCAATAACTATGTCTTCATGTATTTTTTTAAAAATGTTTATTTATTGAGTTTTTTTTTTGTAATATCTTGTTGTGTAATTTTAGTTATAAAATATTATAAATCTTAACTTAAAATTTTTATTTAATTTTATGTGTAAATTTTGAATTTAAAAAGTAATTTTGAAATATTTATGAAATAAAAATGTCTTAAAGATTAATAAGATAAATGAGAAAACATTTAAAAATTATTAATATAATGTGTAATTAATTAAAGACCAAAATACAAATAAAAAGAAGAAATTCCAAATTTGGAGTTTTGAGTAATGAACTTCAAATATGAAGTTTCATTCTTTAAAACTCTAAATTCTAAGTTTGAAGTTTTGAAGTTATTTTTTGGAGAGAAAAAACTCTATATTTGAAGTTATAGAGTTTCATTTGGAGATATTCTTAGAGAAATAAAAAAAAATATATACAGAAACATCAACCATTCGCAGTCATATGATAAAAAATATAGTTTTCGATTACATTAAATACACAACCAAATTATGTAAAACTAAACAACCTAATGAAAATATGCATAAGCGGGAGAACCAGGGAGATGAATGTATGATATATTGTGTTTGTATGTGAAGGTCAAAGAGAGTGAAGAGTTTGTTGAGCACATAAAGAGTTTCTTCCACAACCACCCGAAGTCAAACATTAAGCCTACTCTTTCTGAACACTTCATCAACGAAGAGCATGAAGAAGACGAAGAAGAAGTAGAAGAAGAAGAAATGACAATGTCAGAAGAGATAAGACTTGGTTCTCCTGATGACGATGACGTCTCCAATCAAAATCTACTCTCTGATTTCCATATAGAAGCAACCAATAGTTTAGGTATACCGTACACACCTCTCTTATTACATTAAATTAGTTAACAATATCATTATAATTAATTTTCTAATAATAAATTTTTTAAACTGGTTCTCATGTCTGGTAATTCTAACATCTATCATTGTATAAATAGATACACACATGGACATGATGAATCTAATGGAGGAAGGCGGAAATTATTCTCAGACAGTATCAACACTTCTCATGTCACAACCCACAAGTCTTCTTTCAGATTCAGTTTCCACATCTTCTTACGTTCAATCATCGTTTGTCTCGTGGAGAGTTGAGAATGTCAAAGAGCATCAGCAATATCAGCGAGTGGAGAAAGCGGCGTGGTCATCGTCGCAATGGATGCTCAAACACATAATCTTGAAAGTTCCTTTCCTCCACGACAACACTAAAAATAAGAGGCTACCGCGAGAAGAGCTTAACCATGTGGTGGCCGAGCGACGCAGAAGAGAGAAGCTAAATGAGAGATTCATAACGTTGAGATCATTGGTTCCATTTGTGACCAAGATGGATAAAGTCTCGATCCTTGGAGACACCATTGAATACGTAAACCATCTTTCTAAGAGGATACATGAGCTGGAATCTACTCATCACGAGCCAAACCAAAAGCGGATGCGTATCGGTAAGGGAAGAACTTGGGAAGAGGTGGAGGTTTCCATTATAGAGAGCGATGTTTTGTTAGAGATGAGATGCGAGTACCGAGATGGTTTATTGCTCAACATTCTTCAGGTACTTAAGGAGCTGGGTATAGAGACCACTGCGGTTCACACTGCCTTGAACGACAATCATTTTGAGGCAGAGATAAGGGCGAAAGTGAGAGGGAAGAAACCAACCATTGCTGAGGTTAAAATAGCCATCCATCAAATCATATATAATAATAAACTCTAG
>BraTT8A-y_cds 
ATGGATGAATTAAGTATTATACCGTTATGGAAAGTGATCGGGGCTGAGAAAGAAGAGATTCAAGGGCTACTTAAGGCGGTGGTGCAATCTGTGGGGTGGACTTATAGTGTCTTCTGGCAACTTTGTCCTCAACGAAGGAAATTGATGTGGAGTAGTGGATACTACAACGGCGCAATAAAGACTAGAAAGACAACTCAGCCGGCGGAAGTTACGGCTGAAGAGGCTGCGTCGGAGAGAAGCCAACAGCTCATGGAGCTTTACGAGACGCTTTTTGCTGGAGAATCATCGATGGAAGCGAGGGCTTGCACAGCACTGTCGCCGGAGGATTTGACAGATCCTGAATGGTTTTATGTGCTGTGTTTCACTTACTCTTTCGAACCTCCTTCTGGGATGCCAGGAAAAGCGTATGCGAGGAGGAAGCACATATGGCTACGTGGTGCAAATGAGGTTGACAATAAAATCTTCTCTAGGGCTATTTCTGCAAAGAGTGCCAAAATTCAGACAGTGGTTTGCATTCCCGTGCTTGATGGCGTTTTGGAACTAGGCACAACGAACAAGGTCAAAGAGAGTGAAGAGTTTGTTGAGCACATAAAGAGTTTCTTCCACAACCACCCGAAGTCAAACATTAAGCCTACTCTTTCTGAACACTTCATCAACGAAGAGCATGAAGAAGACGAAGAAGAAGTAGAAGAAGAAGAAATGACAATGTCAGAAGAGATAAGACTTGGTTCTCCTGATGACGATGACGTCTCCAATCAAAATCTACTCTCTGATTTCCATATAGAAGCAACCAATAGTTTAGATACACACATGGACATGATGAATCTAATGGAGGAAGGCGGAAATTATTCTCAGACAGTATCAACACTTCTCATGTCACAACCCACAAGTCTTCTTTCAGATTCAGTTTCCACATCTTCTTACGTTCAATCATCGTTTGTCTCGTGGAGAGTTGAGAATGTCAAAGAGCATCAGCAATATCAGCGAGTGGAGAAAGCGGCGTGGTCATCGTCGCAATGGATGCTCAAACACATAATCTTGAAAGTTCCTTTCCTCCACGACAACACTAAAAATAAGAGGCTACCGCGAGAAGAGCTTAACCATGTGGTGGCCGAGCGACGCAGAAGAGAGAAGCTAAATGAGAGATTCATAACGTTGAGATCATTGGTTCCATTTGTGACCAAGATGGATAAAGTCTCGATCCTTGGAGACACCATTGAATACGTAAACCATCTTTCTAAGAGGATACATGAGCTGGAATCTACTCATCACGAGCCAAACCAAAAGCGGATGCGTATCGGTAAGGGAAGAACTTGGGAAGAGGTGGAGGTTTCCATTATAGAGAGCGATGTTTTGTTAGAGATGAGATGCGAGTACCGAGATGGTTTATTGCTCAACATTCTTCAGGTACTTAAGGAGCTGGGTATAGAGACCACTGCGGTTCACACTGCCTTGAACGACAATCATTTTGAGGCAGAGATAAGGGCGAAAGTGAGAGGGAAGAAACCAACCATTGCTGAGGTTAAAATAGCCATCCATCAAATCATATATAATAATAAACTCTAG
>BraTT8A-d_genome 
ATGGATGAATTAAGTATCATACCGTTATGGAAAGTGATCGGGGCTGAGAAAGAAGAGATTCAAGGGCTACTTAAGGCGGTGGTGCAATCTGTGGGGTGGACTTATAGTGTCTTCTGGCAACTTTGTCCTCAACGAAGGTTCACTTTCTTTTCATTTTATCCATCTCTCACAGTATATAAAGCAATATAGTAATCTTTATTAATTATAATAAGTAGAAGTGACTAAATGTTAAATCGATTAGGAAATTGATGTGGAGTAGTGGATACTACAACGGCGCAATAAAGACTAGAAAGACAACTCAGCCGGCGGAAGTTACGGCTGAAGAGGCTGCGTCGGAGAGAAGCCAACAGCTCATGGAGCTTTACGAGACGCTTTTTGCTGGAGAATCATCGATGGAAGCGAGGGCTTGCACAGCACTGTCGCCGGAGGATTTGACGGATCCTGAATGGTTTTATGTGCTGTGTTTCACTTACTCTTTCGAACCTCCTTCTGGGTACAACAACTCTCTCTCTGTCTTCAAAGTTTTTTTTTTCTTTTCAAAAAGACTACTCAAAGTTTCTTAATTTGTCTTTTTCATCTGCTCTTAGAGAAGACAAAAATAGTATTGTGTGTTAAATGCGAATCACAAATACTATGGAAGCATTAAAGACAAACTGGGGAGTTTAAGTTACTGAAAGTAGAAATGTATTGAAGTTTGTAAAAACGTACACTTCATTTTGGTGAACCTAATTGGACCGTTGAGATTCTTATTGGTTTGTTTATTGATTATCTAAAGTAGGAGCATATATAGATGATAAATGCATAACAAAGTGTGTTAGTTATCGGTATAATTAATGTTTTTTCTCTATGGAGGAACAAATCAAAATATAATGTGGAAGTATTAATTTGTAGGATGCCAGGAAAAGCGTATGCGAGGAGGAAGCACATATGGCTAAGTGGTGCAAATGAGGTTGACAATAAAATCTTCTCTAGGGCTATTTCTGCAAAGGTTCACATCTTCTACATTCACCACTACACTGTGCATCTACTTCTACTTATTTAGATTTATGCAATTTTATATATCTCATTCTGCAAACTAATTAATTTTATCTTCTTCTTTACTTGAATGCTCTTTCCACATTAGAGTGCCAAAATTCAGGTAAATTTTGCTTTATTAATTAATTATTTAATTTTCGTAGAAATGAAAGGTATCAATTAATAAAGTTATTTTACATATTTGACAATTGTTTTGTGATGAAAAAAAAAAAATAATCAGACAGTGGTTTGCATTCCCGTGCTTGATGGCGTTTTGGAACTAGGCACAACGAACAAGGTGAAAATCTCTATTTCTGTCGGTACCCAAAATGTAGTCGAATATATTCAGCTCATTCTATATGTTACTTAGAGTATCTCCAAAAAGACTATATATGGTAAAGTTTCCAAAATTCTATATTCGAAGTTTCAAGGTATTTTTTTTTCCAAAACAAAATTTCAAATTTAACTTCAAAATTATTTGTAATTTACAATATGATCCTTATACTTATCATAATTAATATAAATACATAAAACTTTTATAAATAACTAGCACATATAAAAAATATTACAATAATATTAATTAATAAATTCTTACACTAAAATATAAAATTATTAACAAAAATACATAATTAAATATTAAATACAAGCAAAATATCACATTAGTCAATAAAATTATTTCTGCAATGCTCCATCTTCGGTTACACAAAATTTGTTTGGAAAATATTCTCGAGCTTCTGGAGGAAATTTACTAGACTATTAGTGTTATTGTAATATTTAAATTTGTGCAATAATTATGTCTTCATGTATTTTTTAAAAAATGTTTTTTATTAAGTTTTTTTGTAATATTCTTTTTGTGTAATTTTAGTTATAAAATATTATAAATCTTAACTTAAAATTTTTGTTTAATTTTATGCGTAAATTTTGAATTTAAAAAGTAATTTTGAAATATTTATGATATAAAAATGTTTTAAAGATTAATAAGATAAATGAGAAAATATTTAAAAATCATTAATATAATGTGTAATTAATTATAAGAACCAAAATACAAATAAAAAGAAAAAATTCTAAATTTGGAGTTTTGAGTAGTGAACTTCAAATATGAAGTTTCATTCTTTAAAACTCTAAATTCTAAGTTTGAAGTTTTAAAGTTATTTTTTGGAGAGAAAAAAACTTTATATTTGAAGTCATAGAGTTTCATTTGGAGATGTTATTAGAGAAAAAAAATATATATATATACAGAAACATCAACCCTTCGCAGTCATATGATAAAAAATATAGTTTTCGATTACATTAAATACACAACCAAATTATGTAAAACTATACAACCTAATGAAAATATGCATAAGCGGGAGAACCAGGGAGATGGATGCATGATATATTGTGTTTGTATGTGAAGGTCAAAGAGAGTGAAGAGTTTGTTGAGCACATAAAGAGTTTCTTCCACAACCACCCGAAGTCAAACACTAAGCCTACTCTTTCTGAACACTTCATCAACGAAGAGCATGAAGAAGACGAAGAAGAAGTAGAAGAAGAAGAAATGACAATGTCAGAAGAGATAAGACTTGGTTCTCCTGATGACGATGACGTCTCCAATCAAAATCTACTCTCTGATTTCCATATAGAAGCAACCAATAGTTTAGGTATACCGTACACACCTTTCTTATTACATTAAATTAGTTAACAATATCATTATAATTAATTTTCTAATAATAAATTTTTTAAACTGGTTCTCATGTCTGGTAATTCTAACATCTATCATTATATAAATAGATACACACATGGACATGATGAATCTAATGGAGGAAGGAGGAAATTATTCTCAGACAGTATCAACACTTCTCATGTCACAACCCACAAGTCTTCTTTCAGATTCAGTTTCCACATCTTCTTACGTTCAATCATCGTTTGTCTCGTGGAGAGTTGAGAATGTCAAAGAGCATCAGCAATATCAGCGAGTGGAGAAAGCGGCGTGGTCATCGTCGCAATGGATGCTCAAACACATAATCTTGAAAGTTCCTTTCCTCCACGACAACACTAAAAATAAGAGGCTACCGCGAGAAGAGCTTAACCATGTGGTGGCCGAGCGACGCAGAAGAGAGAAGCTAAATGAGAGATTCATAACGTTGAGATCATTGGTTCCATTTGTGACCAAGATGGATAAAGTCTCGATCCTTGGAGACACCATTGAATACGTAAACCATCTTTCTAAGAGGATACATGAGCTGGAATCTACTCATCACGAGCCAAACCAAAAGCGGATGCGTATCGGTAAGGGAAGAACTTGGGAAGAGGTGGAGGTTTCCATTATAGAGAGCGATGTTTTGTTAGAGATGAGATGCGAGTACCGAGATGGTTTATTGCTCAACATTCTTCAGGTACTTAAGGAGCTGGGTATAGAGACCACTGCGGTTCACACTGCCTTGAACGACAATCATTTTGAGGCAGAGATAAGGGCGAAAGTGAGAGGGAAGAAACCAACCATTGCTGAGGTTAAAATAGCCATCCATCAAATCATATATAATAATAAACTCTAG
>BraTT8A-d_cds 
ATGGATGAATTAAGTATCATACCGTTATGGAAAGTGATCGGGGCTGAGAAAGAAGAGATTCAAGGGCTACTTAAGGCGGTGGTGCAATCTGTGGGGTGGACTTATAGTGTCTTCTGGCAACTTTGTCCTCAACGAAGGAAATTGATGTGGAGTAGTGGATACTACAACGGCGCAATAAAGACTAGAAAGACAACTCAGCCGGCGGAAGTTACGGCTGAAGAGGCTGCGTCGGAGAGAAGCCAACAGCTCATGGAGCTTTACGAGACGCTTTTTGCTGGAGAATCATCGATGGAAGCGAGGGCTTGCACAGCACTGTCGCCGGAGGATTTGACGGATCCTGAATGGTTTTATGTGCTGTGTTTCACTTACTCTTTCGAACCTCCTTCTGGGATGCCAGGAAAAGCGTATGCGAGGAGGAAGCACATATGGCTAAGTGGTGCAAATGAGGTTGACAATAAAATCTTCTCTAGGGCTATTTCTGCAAAGAGTGCCAAAATTCAGACAGTGGTTTGCATTCCCGTGCTTGATGGCGTTTTGGAACTAGGCACAACGAACAAGGTCAAAGAGAGTGAAGAGTTTGTTGAGCACATAAAGAGTTTCTTCCACAACCACCCGAAGTCAAACACTAAGCCTACTCTTTCTGAACACTTCATCAACGAAGAGCATGAAGAAGACGAAGAAGAAGTAGAAGAAGAAGAAATGACAATGTCAGAAGAGATAAGACTTGGTTCTCCTGATGACGATGACGTCTCCAATCAAAATCTACTCTCTGATTTCCATATAGAAGCAACCAATAGTTTAGATACACACATGGACATGATGAATCTAATGGAGGAAGGAGGAAATTATTCTCAGACAGTATCAACACTTCTCATGTCACAACCCACAAGTCTTCTTTCAGATTCAGTTTCCACATCTTCTTACGTTCAATCATCGTTTGTCTCGTGGAGAGTTGAGAATGTCAAAGAGCATCAGCAATATCAGCGAGTGGAGAAAGCGGCGTGGTCATCGTCGCAATGGATGCTCAAACACATAATCTTGAAAGTTCCTTTCCTCCACGACAACACTAAAAATAAGAGGCTACCGCGAGAAGAGCTTAACCATGTGGTGGCCGAGCGACGCAGAAGAGAGAAGCTAAATGAGAGATTCATAACGTTGAGATCATTGGTTCCATTTGTGACCAAGATGGATAAAGTCTCGATCCTTGGAGACACCATTGAATACGTAAACCATCTTTCTAAGAGGATACATGAGCTGGAATCTACTCATCACGAGCCAAACCAAAAGCGGATGCGTATCGGTAAGGGAAGAACTTGGGAAGAGGTGGAGGTTTCCATTATAGAGAGCGATGTTTTGTTAGAGATGAGATGCGAGTACCGAGATGGTTTATTGCTCAACATTCTTCAGGTACTTAAGGAGCTGGGTATAGAGACCACTGCGGTTCACACTGCCTTGAACGACAATCATTTTGAGGCAGAGATAAGGGCGAAAGTGAGAGGGAAGAAACCAACCATTGCTGAGGTTAAAATAGCCATCCATCAAATCATATATAATAATAAACTCTAG
>BnaTT8A-y_genome 
ATGGATGAATTAAGTATTATACCGTTATGGAAAGTGATCGGGGCTGAGAAAGAAGAGATTCAAGGGCTACTTAAGGCGGTGGTGCAATCTGTGGGGTGGACTTATAGTGTCTTCTGGCAACTTTGTCCTCAACGAAGGTTCACTTTCTTTTCATTTTATCCATCTCTCACAGTATATAAAGCAATATAGTAATCTTTATTAATTATAATAAGTAGAAGTGACTAAATGTTAAATCGATTAGGAAATTGATGTGGAGTAGTGGATACTACAACGGCGCAATAAAGACTAGAAAGACAACTCAGCCGGCGGAAGTTACGGCTGAAGAGGCTGCGTCGGAGAGAAGCCAACAGCTCATGGAGCTTTACGAGACGCTTTTTGCTGGAGAATCATCGATGGAAGCGAGGGCTTGCACAGCACTGTCGCCGGAGGATTTGACGGATCCTGAATGGTTTTATGTGCTGTGTTTCACTTACTCTTTCGAACCTCCTTCTGGGTACAACAACTCTCTCTCTGTCTTCAAAGTTTTTTTTTTCTTTTCAAAAAGACTACTCAAAGTTTCTTAATTTGTCTTTTTCATCTGCTCTTAGAGAAGACAAAAATAGTATTGTGTGTTAAATGCGAACCACAAATACTATGGAAGCATTAAAGACAAACTGGGGAGTTTAAGTTACTGAAAGTAGAAATGTATTGAAGTTTGTAAAAACGTACACTTCATTTTGGTGAACCTAATTGGACCGTTGAGATTCTTATTGGTTTGTTTATTGATTATCTAAAGTAGGAGCATATATAGATGATAAATGCATAACAAAGTGTGTTAGTTATCGGTATAATTAATGTTTTTTCTCTATGGAGGAACAAATCAAAATATAATGTGGAAGTATTAATTTGTAGGATGCCAGGAAAAGCGTATGCGAGGAGGAAGCACATATGGCTAAGTGGTGCAAATGAGGTTGACAATAAAATCTTCTCTAGGGCTATTTCTGCAAAGGTTCACATCTTCTACATTCACCACTACACTGTGCATCTACTTCTACTTATTTAGATTTATGCAATTTTATATATCTCATTCTGCAAACTAATTAATTTTATCTTCTTCTTTACTTGAATGCTCTTTCCACATTAGAGTGCCAAAATTCAGGTAAATTTTGCTTTATTAATTAATTATTTAATTTTCGTAGAAATGAAAGGTATCAATTAATAAAGTTATTTTACATATTTGACAATTGTTTTGTGATGAAAAAAAATAATAATCAGACAGTGGTTTGCATTCCCGTGCTTGATGGCGTTTTGGAACTAGGCACAACGAACAAGGTAAAAATCTCTATTTCTGTCGGTACCCAAAATGTAGTCGAATATATTCAGCTCATTCTATATGTTACTTAGAGTATCTCTAAAAAGACTATATATGGTAAAGTTTTCAAAATTCTATATTCGAAGTTTCAAGGTATTTTTTTTTCAAAAACAAAATTTCAAATTTAACTTCAAAATTATTTGTAATTTACAATATGATCCTTATACTTATCATAATTAATATAAATACATAAAACTTTTATAAATAACTAGCACATATAAAAAATATTACAATAATATTAATTAATAAATTCTTACACTAAAATATAAAATTATTAACAAAAATACATAATTAAATATTAAATACAAGCAAAATATCACATTAGTCAATAAAATTATTTCTGCAATGCTCCATCTTCGGTTACACAAAATTTGTTTGGAAAATATTCTCGAGCTTCTGGAGCAAATTTACTAGACTATTAGTGTTATTGTAATATTTAAATTTATGCAATAATTATGTCTTCATGTATTTTTTTAAAAATGTTTTTTATTAAGTTTTTTTTGTAATATTCTTTTTGTGTAATTTTAGTTATAAAATATTATAAATCTTAACTTAAATTTTTTTTTTAATTTTATGCGTAAATTTTGAATTTAAAAAGTAATTTTGAAATATTTATGATATAAAAATGTTTTAAAGATTAATAAGATAAATGATAAAATATTTAAAAATCATTAATATAATGTGTAATTAATTATAAGGACCAAAATACAAATAAAAAGAAGAAATTCTAAATTTGGAGTTTTGAGTAGTGAACTTCAAATATGAAGTTTCATTTTTTAAAACTCTAAATTCTAAGTTTGAAGTTTTAAAGTTATTTTTTGGAGAGAAAAAACTTTATATTTGAAGTCATAGAGTTTCATTTGGAGATGCTATTAGAGAAAAAAAAATATATATATATATACAGAAACATCAACCCTTCGCAGTCATATGATAAAAAATATAGTTTTCGATTACATTAAATACACAACCAAATTATGTAAAACTATACAACCTAATGAAAATATGCATAAGCGGGAGAACCAGGGAGATGGATGCATGATATATTGTGTTTGTATGTGAAGGTCAAAGAGAGTGAAGAGTTTGTTGAGCACATAAAGAGTTTCTTCCACAACCACCCGAAGTCAAACACTAAGCCTACTCTTTCTGAACACTTCATCAACGAAGAGCATGAAGAAGACGAAGAAGAAGTAGAAGAAGAAGAAATGACAATGTCAGAAGAGATAAGACTTGGTTCTCCTGATGACGATGACGTCTCCAATCAAAATCTACTCTCTGATTTCCATATAGAAGCAACCAATAGTTTAGGTATACCGTACACACCTTTCTTATTACATTAAATTAGTTAACAATATCATTATAATTAATTTTCTAATAATAAATTTTTTAAACTGGTTCTCATGTCTGGTAATTCTAACATCTATCATTGTATAAATAGATACACACATGGACATGATGAATCTAATGGAGGAAGGCGGAAATTATTCTCAGACAGTATCAACACTTCTCATGTCACAACCCACAAGTCTTCTTTCAGATTCAGTTTCCACATCTTCTTACGTTCAATCATCGTTTGTCTCGTGGAGAGTTGAGAATGTCAAAGAGCATCAGCAATATCAGCGAGTGGAGAAAGCGGCGTGGTCATCGTCGCAATGGATGCTCAAACACATAATCTTGAAAGTTCCTTTCCTCCACGACAACACTAAAAATAAGAGGCTACCGCGAGAAGAGCTTAACCATGTGGTGGCCGAGCGACGCAGAAGAGAGAAGCTAAATGAGAGATTCATAACGTTGAGATCATTGGTTCCATTTGTGACCAAGATGGATAAAGTCTCGATCCTTGGAGACACCATTGAATACGTAAACCATCTTTCTAAGAGGATACATGAGCTGGAATCTACTCATCACGAGCCAAACCAAAAGCGGATGCGTATCGGTAAGGGAAGAACTTGGGAAGAGGTGGAGGTTTCCATTATAGAGAGCGATGTTTTGTTAGAGATGAGATGCGAGTACCGAGATGGTTTATTGCTCAACATTCTTCAGGTACTTAAGGAGCTGGGTATAGAGACCACTGCCGTTCACACTGCCTTGAACGACAATCATTTTGAGGCAGAGATAAGGGCGAAAGTGAGAGGGAAGAAACCAACCATTGCTGAGGTTAAAATAGCCATCCATCAAATCATATATAATAATAAACTCTAG
>BnaTT8A-y_cds 
ATGGATGAATTAAGTATTATACCGTTATGGAAAGTGATCGGGGCTGAGAAAGAAGAGATTCAAGGGCTACTTAAGGCGGTGGTGCAATCTGTGGGGTGGACTTATAGTGTCTTCTGGCAACTTTGTCCTCAACGAAGGAAATTGATGTGGAGTAGTGGATACTACAACGGCGCAATAAAGACTAGAAAGACAACTCAGCCGGCGGAAGTTACGGCTGAAGAGGCTGCGTCGGAGAGAAGCCAACAGCTCATGGAGCTTTACGAGACGCTTTTTGCTGGAGAATCATCGATGGAAGCGAGGGCTTGCACAGCACTGTCGCCGGAGGATTTGACGGATCCTGAATGGTTTTATGTGCTGTGTTTCACTTACTCTTTCGAACCTCCTTCTGGGATGCCAGGAAAAGCGTATGCGAGGAGGAAGCACATATGGCTAAGTGGTGCAAATGAGGTTGACAATAAAATCTTCTCTAGGGCTATTTCTGCAAAGAGTGCCAAAATTCAGACAGTGGTTTGCATTCCCGTGCTTGATGGCGTTTTGGAACTAGGCACAACGAACAAGGTCAAAGAGAGTGAAGAGTTTGTTGAGCACATAAAGAGTTTCTTCCACAACCACCCGAAGTCAAACACTAAGCCTACTCTTTCTGAACACTTCATCAACGAAGAGCATGAAGAAGACGAAGAAGAAGTAGAAGAAGAAGAAATGACAATGTCAGAAGAGATAAGACTTGGTTCTCCTGATGACGATGACGTCTCCAATCAAAATCTACTCTCTGATTTCCATATAGAAGCAACCAATAGTTTAGATACACACATGGACATGATGAATCTAATGGAGGAAGGCGGAAATTATTCTCAGACAGTATCAACACTTCTCATGTCACAACCCACAAGTCTTCTTTCAGATTCAGTTTCCACATCTTCTTACGTTCAATCATCGTTTGTCTCGTGGAGAGTTGAGAATGTCAAAGAGCATCAGCAATATCAGCGAGTGGAGAAAGCGGCGTGGTCATCGTCGCAATGGATGCTCAAACACATAATCTTGAAAGTTCCTTTCCTCCACGACAACACTAAAAATAAGAGGCTACCGCGAGAAGAGCTTAACCATGTGGTGGCCGAGCGACGCAGAAGAGAGAAGCTAAATGAGAGATTCATAACGTTGAGATCATTGGTTCCATTTGTGACCAAGATGGATAAAGTCTCGATCCTTGGAGACACCATTGAATACGTAAACCATCTTTCTAAGAGGATACATGAGCTGGAATCTACTCATCACGAGCCAAACCAAAAGCGGATGCGTATCGGTAAGGGAAGAACTTGGGAAGAGGTGGAGGTTTCCATTATAGAGAGCGATGTTTTGTTAGAGATGAGATGCGAGTACCGAGATGGTTTATTGCTCAACATTCTTCAGGTACTTAAGGAGCTGGGTATAGAGACCACTGCCGTTCACACTGCCTTGAACGACAATCATTTTGAGGCAGAGATAAGGGCGAAAGTGAGAGGGAAGAAACCAACCATTGCTGAGGTTAAAATAGCCATCCATCAAATCATATATAATAATAAACTCTAG
>BjuTT8A-d_genome 
ATGGATGAATTAAGTATCATACCGTTATGGAAAGTGATCGGGGCTGAGAAAGAAGAGATTCAAGGGCTACTTAAGGCGGTGGTGCAATCTGTGGGGTGGACTTATAGTGTCTTCTGGCAACTTTGTCCTCAACGAAGGTTCACTTTCTTTTCATTTTATCCATCTCTCACAGTATATAAAGCAATATAGTAATCTTTATTAATTATAATAAGTAGAAGTGACTAAATGTTAAATCGATTAGGAAATTGATGTGGAGTAGTGGATACTACAACGGCGCAATAAAGACTAGAAAGACAACTCAGCCGGCGGAAGTTACGGCTGAAGAGGCTGCGTCGGAGAGAAGCCAACAGCTCATGGAGCTTTACGAGACGCTTTTTGCTGGAGAATCATCGATGGAAGCGAGGGCTTGCACAGCACTGTCGCCGGAGGATTTGACGGATCCTGAATGGTTTTATGTGCTGTGTTTCACTTACTCTTTCGAACCTCCTTCTGGGTACAACAACTCTCTCTCTGTCTTCAAAGTTTTTTTTTTCTTTTCAAAAAGACTACTCAAAGTTTCTTAATTTGTCTTTTTCATCTGCTCTTAGAGAAGACAAAAATAGTATTGTGTGTTAAATGCGAATCACAAATACTATGGAAGCATTAAAGACAAACTGGGGAGTTTAAGTTACTGAAAGTAGAAATGTATTGAAGTTTGTAAAAACGTACACTTCATTTTGGTGAACCTAATTGGACCGTTGAGATTCTTATTGGTTTGTTTATTGATTATCTAAAGTAGGAGCATATATAGATGATAAATGCATAACAAAGTGTGTTAGTTATCGGTATAATTAATGTTTTTTCTCTATGGAGGAACAAATCAAAATATAATGTGGAAGTATTAATTTGTAGGATGCCAGGAAAAGCGTATGCGAGGAGGAAGCACATATGGCTAAGTGGTGCAAATGAGGTTGACAATAAAATCTTCTCTAGGGCTATTTCTGCAAAGGTTCACATCTTCTACATTCACCACTACACTGTGCATCTACTTCTACTTATTTAGATTTATGCAATTTTATATATCTCATTCTGCAAACTAATTAATTTTATCTTCTTCTTTACTTGAATGCTCTCTTTCCACATTAGAGTGCCAAAATTCAGGTAAATTTTGCTTTATTAATTAATTATTTAATTTTCGTAGAAATGAAAGGTATCAATTAATAAAGTTATTTTACATATTTGACAATTGTTTTGTGATGAAAAAAATAATAATAATCAGACAGTGGTTTGCATTCCCGTGCTTGATGGCGTTTTGGAACTAGGCACAACGAACAAGGTAAAAATCTCTATTTCTGTCGGTACCCAAAATATAGTCGAATATATTCAGCTCATTCTATATGTTACTTTGAGTATCTCCAAAAAGACTATATATGGTAAAGTTTCCAAAATTCTATATTCGAAGTTTTAAGGTATTTTTTTTTCAAAAACAAAATTTCAAATTTAACTTTAAAATTATTTGTAATTTACAATATGATCCTTATACTTATCATAATTAATATAAATACATAAAACTTTTATAAATAACTAGCACATATAAAAAATATTACAATAATATTAATTAATAAATTCTTACACTAAAATATAAAATTATTAACAAAAATACATAATTAAATATTAAATACAAGCAAAATATCACATTAGTCAATAAAATTATTTCTGCAATGCTCCATTTTCGGTTACACAAAATTTGTTTGGAAAATATTTTGGAGCTTCTGGAGCAAATTTACTAGACTATTAGTGTTATTGTAATATTTAAATTTGTGCAATAATTATGTCTTCATGTATTTTTTAAAAATGTTTTTTATTAAGTTTTTTTTGTAATATTCTTTTTGTGTAATTTTAGTTATAAAATATTATAAATCTTAACTTAAAATTTTAGTTTAATTTTATGCGTAAATTTTGAATTTAAAAAGTAATTTTGAAATATTTATGATATAAAAATGTTTTAAAGATTAATAAGATAAATGAGAAAATATTTAAAAATCATTAATATAATGTGTAATTAATTATAAGGACCAAAATACAAATAAAAAGAAAAAATTCTAAATTTGGAGTTTTGAGTAGTGAACTTCAAATATGAAGTTTCATTCTTTAAAACTCAAAATTCTAAGTTTGAAGTTTTAAAGTTATATTTTGGAGAGAAAAAACTTTATATTTGAAGTCATAGAGTTTCATTTGGAGATGTTATTAGAGAAAAAAAAATATATATATACAGAAACATCAACCCTTCGCAGTCATATGATAAAAAAATATAGTTTTCGATTACATTAAATAGACAACCAAATTATGTAAAACTATACAACCTAATGAAAATATGCATAAGCGGGAGAACCAGGGAGATGGATGCATGATATATTGTGTTTGTATGTGAAGGTCAAAGAGAGTGAAGAGTTTGTTGAGCACATAAAGAGTTTCTTCCACAACCACCCGAAGTCAAACACTAAGCCTACTCTTTCTGAACACTTCATCAACGAAGAGCATGAAGAAGACGAAGAAGAAGTAGAAGAAGAAGAAATGACAATGTCAGAAGAGATAAGACTTGGTTCTCCTGATGACGATGACGTCTCCAATCAAAATCTACTCTCTGATTTCCATATAGAAGCAACCAATAGTTTAGGTATACCGTACACACCTTTCTTATTACATTAAATTAGTTAACAATATCATTATAATTAATTTTCTAATAATAAATTTTTTAAACTGGTTCTCATGTCTGGTAATTCTAACATCTATCATTGTATAAATAGATACACACATGGACATGATGAATCTAATGGAGGAAGGAGGAAATTATTCTCAGACAGTATCAACACTTCTCATGTCACAACCCACAAGTCTTCTTTCAGAATCAGTTTCCACATCTTCTTACGTTCAATCATCGTTTGTCTCGTGGAGAGTTGAGAATGTCAAAGAGCATCAGCAATATCAGCGAGTGGAGAAAGCGGCGTGGTCATCGTCGCAATGGATGCTCAAACACATAATCTTGAAAGTTCCTTTCCTCCACGACAACACTAAAAATAAGAGGCTACCGCGAGAAGAGCTTAACCATGTGGTGGCCGAGCGACGCAGAAGAGAGAAGCTAAATGAGAGATTCATAACGTTGAGATCATTGGTTCCATTTGTGACCAAGATGGATAAAGTCTCGATCCTTGGAGACACCATTGAATACGTAAACCATCTTTCTAAGAGGATACATGAGCTGGAATCTACTCATCACGAGCCAAACCAAAAGCGGATGCGTATCGGTAAGGGAAGAACTTGGGAAGAGGTGGAGGTTTCCATTATAGAGAGCGATGTTTTGTTAGAGATGAGATGCGAGTACCGAGATGGTTTATTGCTCAACATTCTTCAGGTACTTAAGGAGCTGGGTATAGAGACCACTGCGGTTCACACTGCCTTGAACGACAATCATTTTGAGGCAGAGATAAGGGCGAAAGTGAGAGGGAAGAAACCAACCATTGCTGAGGTTAAAATAGCCATCCATCAAATCATATATAATAATAAACTCTAG
>BjuTT8A-d_cds 
ATGGATGAATTAAGTATCATACCGTTATGGAAAGTGATCGGGGCTGAGAAAGAAGAGATTCAAGGGCTACTTAAGGCGGTGGTGCAATCTGTGGGGTGGACTTATAGTGTCTTCTGGCAACTTTGTCCTCAACGAAGGAAATTGATGTGGAGTAGTGGATACTACAACGGCGCAATAAAGACTAGAAAGACAACTCAGCCGGCGGAAGTTACGGCTGAAGAGGCTGCGTCGGAGAGAAGCCAACAGCTCATGGAGCTTTACGAGACGCTTTTTGCTGGAGAATCATCGATGGAAGCGAGGGCTTGCACAGCACTGTCGCCGGAGGATTTGACGGATCCTGAATGGTTTTATGTGCTGTGTTTCACTTACTCTTTCGAACCTCCTTCTGGGATGCCAGGAAAAGCGTATGCGAGGAGGAAGCACATATGGCTAAGTGGTGCAAATGAGGTTGACAATAAAATCTTCTCTAGGGCTATTTCTGCAAAGAGTGCCAAAATTCAGACAGTGGTTTGCATTCCCGTGCTTGATGGCGTTTTGGAACTAGGCACAACGAACAAGGTCAAAGAGAGTGAAGAGTTTGTTGAGCACATAAAGAGTTTCTTCCACAACCACCCGAAGTCAAACACTAAGCCTACTCTTTCTGAACACTTCATCAACGAAGAGCATGAAGAAGACGAAGAAGAAGTAGAAGAAGAAGAAATGACAATGTCAGAAGAGATAAGACTTGGTTCTCCTGATGACGATGACGTCTCCAATCAAAATCTACTCTCTGATTTCCATATAGAAGCAACCAATAGTTTAGATACACACATGGACATGATGAATCTAATGGAGGAAGGAGGAAATTATTCTCAGACAGTATCAACACTTCTCATGTCACAACCCACAAGTCTTCTTTCAGAATCAGTTTCCACATCTTCTTACGTTCAATCATCGTTTGTCTCGTGGAGAGTTGAGAATGTCAAAGAGCATCAGCAATATCAGCGAGTGGAGAAAGCGGCGTGGTCATCGTCGCAATGGATGCTCAAACACATAATCTTGAAAGTTCCTTTCCTCCACGACAACACTAAAAATAAGAGGCTACCGCGAGAAGAGCTTAACCATGTGGTGGCCGAGCGACGCAGAAGAGAGAAGCTAAATGAGAGATTCATAACGTTGAGATCATTGGTTCCATTTGTGACCAAGATGGATAAAGTCTCGATCCTTGGAGACACCATTGAATACGTAAACCATCTTTCTAAGAGGATACATGAGCTGGAATCTACTCATCACGAGCCAAACCAAAAGCGGATGCGTATCGGTAAGGGAAGAACTTGGGAAGAGGTGGAGGTTTCCATTATAGAGAGCGATGTTTTGTTAGAGATGAGATGCGAGTACCGAGATGGTTTATTGCTCAACATTCTTCAGGTACTTAAGGAGCTGGGTATAGAGACCACTGCGGTTCACACTGCCTTGAACGACAATCATTTTGAGGCAGAGATAAGGGCGAAAGTGAGAGGGAAGAAACCAACCATTGCTGAGGTTAAAATAGCCATCCATCAAATCATATATAATAATAAACTCTAG
>BjuTT8A-y_genome 
ATGGATGAATTAAGTATCATACCGTTATGGAAAGTGATCGGGGCTGAGAAAGAAGAGATTCAAGGGCTACTTAAGGCGGTGGTGCAATCTGTGGGGTGGACTTATAGTGTCTTCTGGCAACTTTGTCCTCAACGAAGGTTCACTTTCTTTTCATTTTATCCATCTCTCACAGTATATAAAGCAATATAGTAATCTTTATTAATTATAATAAGTAGAAGTGACTAAATGTTAAATCGATTAGGAAATTGATGTGGAGTAGTGGATACTACAACGGCGCAATAAAGACTAGAAAGACAACTCAGCCGGCGGAAGTTACGGCTGAAGAGGCTGCGTCGGAGAGAAGCCAACAGCTCATGGAGCTTTACGAGACGCTTTTTGCTGGAGAATCATCGATGGAAGCGAGGGCTTGCACAGCACTGTCGCCGGAGGATTTGACGGATCCTGAATGGTTTTATGTGCTGTGTTTCACTTACTCTTTCGAACCTCCTTCTGGGTACAACAACTCTCTCTCTGTCTTCAAAGTTTTTTTTTTCTTTTCAAAAAGACTACTCAAAGTTTCTTAATTTGTCTTTTTCATCTGCTCTTAGAGAAGACAAAAATAGTATTGTGTGTTAAATGCGAATCACAAATACTATGGAAGCATTAAAGACAAACTGGGGAGTTTAAGTTACTGAAAGTAGAAATGTATTGAAGTTTGTAAAAACGTACACTTCATTTTGGTGAACCTAATTGGACCGTTGAGATTCTTATTGGTTTGTTTATTGATTATCTAAAGTAGGAGCATATATAGATGATAAATGCATAACAAAGTGTGTTAGTTATCGGTATAATTAATGTTTTTTCTCTATGGAGGAACAAATCAAAATATAATGTGGAAGTATTAATTTGTAGGATGCCAGGAAAAGCGTATGCGAGGAGGAAGCACATATGGCTAAGTGGTGCAAATGAGGTTGACAATAAAATCTTCTCTAGGGCTATTTCTGCAAAGGTTCACATCTTCTACATTCACCACTACACTGTGCATCTACTTCTACTTATTTAGATTTATGCAATTTTATATATCTCATTCTGCAAACTAATTAATTTTATCTTCTTCTTTACTTGAATGCTCTCTTTCCACATTAGAGTGCCAAAATTCAGGTAAATTTTGCTTTATTAATTAATTATTTAATTTTCGTAGAAATGAAAGGTATCAATTAATAAAGTTATTTTACATATTTGACAATTGTTTTGTGATGAAAAAAATAATAATAATCAGACAGTGGTTTGCATTCCCGTGCTTGATGGCGTTTTGGAACTAGGCACAACGAACAAGGTAAAAATCTCTATTTCTGTCGGTACCCAAAATATAGTCGAATATATTCAGCTCATTCTATATGTTACTTTGAGTATCTCCAAAAAGACTATATATGGTAAAGTTTCCAAAATTCTATATTCGAAGTTTTAAGGTATTTTTTTTTCAAAAACAAAATTTCAAATTTAACTTTAAAATTATTTGTAATTTACAATATGATCCTTATACTTATCATAATTAATATAAATACATAAAACTTTTATAAATAACTAGCACATATAAAAAATATTACAATAATATTAATTAATAAATTCTTACACTAAAATATAAAATTATTAACAAAAATACATAATTAAATATTAAATACAAGCAAAATATCACATTAGTCAATAAAATTATTTCTGCAATGCTCCATTTTCGGTTACACAAAATTTGTTTGGAAAATATTTTGGAGCTTCTGGAGCAAATTTACTAGACTATTAGTGTTATTGTAATATTTAAATTTGTGCAATAATTATGTCTTCATGTATTTTTTAAAAATGTTTTTTATTAAGTTTTTTTTGTAATATTCTTTTTGTGTAATTTTAGTTATAAAATATTATAAATCTTAACTTAAAATTTTAGTTTAATTTTATGCGTAAATTTTGAATTTAAAAAGTAATTTTGAAATATTTATGATATAAAAATGTTTTAAAGATTAATAAGATAAATGAGAAAATATTTAAAAATCATTAATATAATGTGTAATTAATTATAAGGACCAAAATACAAATAAAAAGAAAAAATTCTAAATTTGGAGTTTTGAGTAGTGAACTTCAAATATGAAGTTTCATTCTTTAAAACTCAAAATTCTAAGTTTGAAGTTTTAAAGTTATATTTTGGAGAGAAAAAACTTTATATTTGAAGTCATAGAGTTTCATTTGGAGATGTTATTAGAGAAAAAAAAATATATATATACAGAAACATCAACCCTTCGCAGTCATATGATAAAAAAATATAGTTTTCGATTACATTAAATAGACAACCAAATTATGTAAAACTATACAACCTAATGAAAATATGCATAAGCGGGAGAACCAGGGAGATGGATGCATGATATATTGTGTTTGTATGTGAAGGTCAAAGAGAGTGAAGAGTTTGTTGAGCACATAAAGAGTTTCTTCCACAACCACCCGAAGTCAAACACTAAGCCTACTCTTTCTGAACACTTCATCAACGAAGAGCATGAAGAAGACGAAGAAGAAGTAGAAGAAGAAGAAATGACAATGTCAGAAGAGATAAGACTTGGTTCTCCTGATGACGATGACGTCTCCAATCAAAATCTACTCTCTGATTTCCATATAGAAGCAACCAATAGTTTAGGTATACCGTACACACCTTTCTTATTACATTAAATTAGTTAACAATATCATTATAATTAATTTTCTAATAATAAATTTTTTAAACTGGTTCTCATGTCTGGTAATTCTAACATCTATCATTGTATAAATAGATACACACATGGACATGATGAATCTAATGGAGGAAGGAGGAAATTATTCTCAGACAGTATCAACACTTCTCATGTCACAACCCACAAGTCTTCTTTCAGAATCAGTTTCCACATCTTCTTACGTTCAATCATCGTTTGTCTCGTGGAGAGTTGAGAATGTCAAAGAGCATCAGCAATATCAGCGAGTGGAGAAAGCGGCGTGGTCATCGTCGCAATGGATGCTCAAACACATAATCTTGAAAGTTCCTTTCCTCCACGTCCCGTCGTCCCTCTTCTGTATCTTCTCCGGTGGCCGACGGTGGGCCTCGTCCCGTCGGTCGCCACCCCCACTTCGCCCCGCCGTATCCAATCCTCTCCCTGTCAAGATACGGTCACTTCACCTCCTCTTTGCTTCTCCTTCTCTGGTTTTCACCGGATTGCGGCCGGATCCGGTGACCAAATCGATTTTTGGGTGTGTCCCCAATGTCTCTGGAGAGAGGGCGAGGTCGTGACTGTCCGGAAGCTTACAGGAGGCACCAATTGTTTTGTAGATCTAGGGTTTGTTTTGTCGCGGTTCTGGGTCAGATCTGTGTCGGAGGTTTGCCGGACCGAGAGCGTCGCTGCCTCTCTTCCACCGGGTTATCGCCTCCTCTGCTCTCCCCTGTCTCTCTCTCTTCGGTTGCTGTTGCAGGTGCTTCCCCATCTTCGTACTCTGGTCCGAGATGTAAAGGCGAGTCTGAGGAACTCGTTGGGGACCTCCTCCCGTTCTGATGTCTGAGCATTTACCATGGTGTTTGGTTGGTGATCCTTTCGATGGGTTCAAGATGGTCTAGGGTTCGTGCCGTTCTCTCTTTCGTCAGATCTCCATAGTCGGGTCTAGCCTCTCTTCCACCTGCTGATTGGAGCTTTCGTCTCCTCCGCCCTTCAAGTTTCAGAAGGAAGCCGTCAGCCGTTACCTGCCTTTCCGATGCTCTGCAGCCAATCCTTCTGTGCGGTACTTGCGTGATGGGACCGGAGCTGAGCTGTATAACCTCCGCTTCCATCAGCCTGTCCCTCACCTGCTCTTCATCTCCTGGCTTATTTGTGTTGGGTGGGACTCACAGGGACACGCCTTGCCGTCTTCTGGAGTGGACAGCGTCTGGAGTAGATTTCACTGGGTCTCGAAGGCCGGACCAAGGCTTGGTCTCCCTTGCTTCGCCTGTCGCCCCTGTTGGAGTCGCCTTCGGGATGGTCTGCGGGTCCTTGGACCATTCTCCGGTTGAATCCTCCATTGATCTCTGTTGTTTGATGCAGGTCCCGGCATCATGTCTGTTCCGAGATCTACTGAAGCTAAATGTTTGCTCCTGGTATCTTCAATTGTCAAGCTTTGGTCACATTCTTTGATTGTGATCAAACCTTTCATTGTCCTAGAAGAGTCTTTTTTACCTTTTTTTGTGGCTCTTTTAGGCAGCTTGCTTTGATAAGCTTCTTAGATGCTAGGATTTGATCTTTCAAAACCTTTGTATCCCCTGTGTCATTAGTTTCTAATGAAAATTCACATACTTAACAAAAAAAAAAAACACTAAAAATAAGAGGCTACCGCGAGAAGAGCTTAACCATGTGGTGGCCGAGCGACGCAGAAGAGAGAAGCTAAATGAGAGATTCATAACGTTGAGATCATTGGTTCCATTTGTGACCAAGATGGATAAAGTCTCGATCCTTGGAGACACCATTGAATACGTAAACCATCTTTCTAAGAGGATACATGAGCTGGAATCTACTCATCACGAGCCAAACCAAAAGCGGATGCGTATCGGTAAGGGAAGAACTTGGGAAGAGGTGGAGGTTTCCATTATAGAGAGCGATGTTTTGTTAGAGATGAGATGCGAGTACCGAGATGGTTTATTGCTCAACATTCTTCAGGTACTTAAGGAGCTGGGTATAGAGACCACTGCGGTTCACACTGCCTTGAACGACAATCATTTTGAGGCAGAGATAAGGGCGAAAGTGAGAGGGAAGAAACCAACCATTGCTGAGGTTAAAATAGCCATCCATCAAATCATATATAATAATAAACTCTAG
>BjuTT8A-y_cds 
ATGGATGAATTAAGTATCATACCGTTATGGAAAGTGATCGGGGCTGAGAAAGAAGAGATTCAAGGGCTACTTAAGGCGGTGGTGCAATCTGTGGGGTGGACTTATAGTGTCTTCTGGCAACTTTGTCCTCAACGAAGGAAATTGATGTGGAGTAGTGGATACTACAACGGCGCAATAAAGACTAGAAAGACAACTCAGCCGGCGGAAGTTACGGCTGAAGAGGCTGCGTCGGAGAGAAGCCAACAGCTCATGGAGCTTTACGAGACGCTTTTTGCTGGAGAATCATCGATGGAAGCGAGGGCTTGCACAGCACTGTCGCCGGAGGATTTGACGGATCCTGAATGGTTTTATGTGCTGTGTTTCACTTACTCTTTCGAACCTCCTTCTGGGATGCCAGGAAAAGCGTATGCGAGGAGGAAGCACATATGGCTAAGTGGTGCAAATGAGGTTGACAATAAAATCTTCTCTAGGGCTATTTCTGCAAAGAGTGCCAAAATTCAGACAGTGGTTTGCATTCCCGTGCTTGATGGCGTTTTGGAACTAGGCACAACGAACAAGGTCAAAGAGAGTGAAGAGTTTGTTGAGCACATAAAGAGTTTCTTCCACAACCACCCGAAGTCAAACACTAAGCCTACTCTTTCTGAACACTTCATCAACGAAGAGCATGAAGAAGACGAAGAAGAAGTAGAAGAAGAAGAAATGACAATGTCAGAAGAGATAAGACTTGGTTCTCCTGATGACGATGACGTCTCCAATCAAAATCTACTCTCTGATTTCCATATAGAAGCAACCAATAGTTTAGATACACACATGGACATGATGAATCTAATGGAGGAAGGAGGAAATTATTCTCAGACAGTATCAACACTTCTCATGTCACAACCCACAAGTCTTCTTTCAGAATCAGTTTCCACATCTTCTTACGTTCAATCATCGTTTGTCTCGTGGAGAGTTGAGAATGTCAAAGAGCATCAGCAATATCAGCGAGTGGAGAAAGCGGCGTGGTCATCGTCGCAATGGATGCTCAAACACATAATCTTGAAAGTTCCTTTCCTCCACGTCCCGTCGTCCCTCTTCTGTATCTTCTCCGGTGGCCGACGGTGGGCCTCGTCCCGTCGGTCGCCACCCCCACTTCGCCCCGCCGTATCCAATCCTCTCCCTGTCAAGATACGGTCACTTCACCTCCTCTTTGCTTCTCCTTCTCTGGTTTTCACCGGATTGCGGCCGGATCCGGTGACCAAATCGATTTTTGGGTGTGTCCCCAATGTCTCTGGAGAGAGGGCGAGGTCGTGACTGTCCGGAAGCTTACAGGAGGCACCAATTGTTTTGTAGATCTAGGGTTTGTTTTGTCGCGGTTCTGGGTCAGATCTGTGTCGGAGGTTTGCCGGACCGAGAGCGTCGCTGCCTCTCTTCCACCGGGTTATCGCCTCCTCTGCTCTCCCCTGTCTCTCTCTCTTCGGTTGCTGTTGCAGGTGCTTCCCCATCTTCGTACTCTGGTCCGAGATGTAAAGGCGAGTCTGAGGAACTCGTTGGGGACCTCCTCCCGTTCTGATGTCTGAGCATTTACCATGGTGTTTGGTTGGTGATCCTTTCGATGGGTTCAAGATGGTCTAGGGTTCGTGCCGTTCTCTCTTTCGTCAGATCTCCATAGTCGGGTCTAGCCTCTCTTCCACCTGCTGATTGGAGCTTTCGTCTCCTCCGCCCTTCAAGTTTCAGAAGGAAGCCGTCAGCCGTTACCTGCCTTTCCGATGCTCTGCAGCCAATCCTTCTGTGCGGTACTTGCGTGATGGGACCGGAGCTGAGCTGTATAACCTCCGCTTCCATCAGCCTGTCCCTCACCTGCTCTTCATCTCCTGGCTTATTTGTGTTGGGTGGGACTCACAGGGACACGCCTTGCCGTCTTCTGGAGTGGACAGCGTCTGGAGTAGATTTCACTGGGTCTCGAAGGCCGGACCAAGGCTTGGTCTCCCTTGCTTCGCCTGTCGCCCCTGTTGGAGTCGCCTTCGGGATGGTCTGCGGGTCCTTGGACCATTCTCCGGTTGAATCCTCCATTGATCTCTGTTGTTTGATGCAGGTCCCGGCATCATGTCTGTTCCGAGATCTACTGAAGCTAAATGTTTGCTCCTGGTATCTTCAATTGTCAAGCTTTGGTCACATTCTTTGATTGTGATCAAACCTTTCATTGTCCTAGAAGAGTCTTTTTTACCTTTTTTTGTGGCTCTTTTAGGCAGCTTGCTTTGATAAGCTTCTTAGATGCTAGGATTTGATCTTTCAAAACCTTTGTATCCCCTGTGTCATTAGTTTCTAATGAAAATTCACATACTTAACAAAAAAAAAAAACACTAAAAATAAGAGGCTACCGCGAGAAGAGCTTAACCATGTGGTGGCCGAGCGACGCAGAAGAGAGAAGCTAAATGAGAGATTCATAACGTTGAGATCATTGGTTCCATTTGTGACCAAGATGGATAAAGTCTCGATCCTTGGAGACACCATTGAATACGTAAACCATCTTTCTAAGAGGATACATGAGCTGGAATCTACTCATCACGAGCCAAACCAAAAGCGGATGCGTATCGGTAAGGGAAGAACTTGGGAAGAGGTGGAGGTTTCCATTATAGAGAGCGATGTTTTGTTAGAGATGAGATGCGAGTACCGAGATGGTTTATTGCTCAACATTCTTCAGGTACTTAAGGAGCTGGGTATAGAGACCACTGCGGTTCACACTGCCTTGAACGACAATCATTTTGAGGCAGAGATAAGGGCGAAAGTGAGAGGGAAGAAACCAACCATTGCTGAGGTTAAAATAGCCATCCATCAAATCATATATAATAATAAACTCTAG


>BniTT8B-d_genome
ATGGATGAATCAAGTATTATACAGGTATGGAAAGTGATCGGAGCTGAGGAAAAAGAGATTCAAGGGCTACTTAAGGCGGTGGTACAATCTGTGGGGTGGACTTATAGTCTCTTCTGGCAACTTTGTCCTCAACGAAGGTTCTCTTTTCATTTCATCCATCTCTCACAATATATTTATAATCCTTATCAATTATAATAAGTAGAAGTGACCAAATGTTAAATCGATTAGGAAATTGGTGTGGAGTAGTGGATTCTACAACGGTGCAATAAAGACTAGAAAGACAACTCAGCCGGCGGAAGTTACGGCTGAAGAGGCTGCGTTGGAGAGAACCCAACAGCTCATGGAGCTTTACCAGACGCTTTTTTCCGGAGAATCATCGATGGAAGCGAGGGCTTGCACAGCACTGTCGCCGGAGGATTTGACGGACACTGAGTGGTTTTATGTGCTGTGTTTCACTTACTCTTTTGAACCTCCTTCTGGGTACAACAACTCTCTCTCTCTATCTCTTCAAAGTTTTTTTTTTCTTTTCAAAAAGACTACTCAGAGTTTCTTAATTTGTCTTTTTCATCTTCTCTTAGTGAAGACAAAAATAGCATTGTGTGTTAAATGCGAATCACAAATACTATGGAAGCATTAAAGACAAACTGGGGAGTTTAAGTTACTGAAAGAAGAAATGTATTAAAGTTTGTGAAAACGTACACTTCATTTTGGTGAACATATCTGGACCGTTGAGATGATCTTATTGGTTTGTTTATTGATTATCTAAAGTAGAAGCATAGATGATAAATGCATAACAAAGTGTGTTAGTTATCGGTATAATTAATGTTTTTTCTCTATGGAGGAAAAAAATCAAAATATAAATGTGGAAGTATTAATTTGTAGGATGCCAGGAAAGGCGTATGCCAGGAGGAAGCACGTATGGATAAGTGGTGCAAATGAGGTTGACAGTAAAATCTTCTCTAGGGCTATTTCTGCAAAGGTTTATTTCCTTTTATTCATTCACCACTACACTGTGTATTTACTTGTACTTATTTAGATATACGCAATTTTATATATCTCATTCTTCAAACTAATTAATTTATCTTCTTCTTTACTTGAATGCTCTTTCTACATTAGAGTGCCAAAATTCAGGTAAATGTTGCCGTTATTAATTGATTATTTCATTTTCGTAGAAATGAAAGGTATCAATTAATAAAGTTATTTTACATATTTGAGAATTGTTTTGTGATGAAAAACAAATAAAAACAGACAATGGTTTGCATTCCCGTGCTTGATGGCGTTTTGGAACTCGGCACAACGAACAAGGTAAATTCTCTATTTATGTCGGTACAAAAATGTAGACGAGTACATCCAGCTCGTTCTATATTACTTCGACAAATAAAGAAAAATAATATACAGACACATCAACCATTTCGCAGTCATATGATAAAAAATATAGTTATTTCATACATTATATACACAAGCAAATGATGTCAAAATACACAACCTAATGAAAAATATGCGTGATATGTTGTGTTTATATGTGAAGGTCAAAGAAAGTGAAGAGTTTGTTGAGCACATAAAGAGTTTCTTCCACAACCACCCGAAGTCAAACACTAAGCCTGCTCTTTTTGAACACTCAATCAACGAAGAGCATGAAGAAGTAGAAGAAGAAGAAATGACAATGTCAGAGGAGATAAGACTTGGTTCTCCTGATGACGATGACGTCTCCAATCAAAATCTAATCTCTGATTTTCATATAGAAGCAACCAATAGTTTAGGTATACCGTACACCTTTCTTATTACGTTAAATTAGAATAACATTTTAATTAATTTTCTAATAATATATTTTTAAATCTGCTCTCTGATTTCCATATAGAAGCAACCAATAGTGTAGGTATACCGTGCACCTTTCCTGTTACATTAAATTAGTTAACAATATCATTATAATTAATTTCCTAACAATATAGATTTTTAAGTGTTTCTCATGTCTGGTAATTCTAACATCTATCATTGTATATATAGATACACATATGGACATGATGAATCTAATGGAGGAAGGCGGAAAATATTCTCAGACAGTATCAACACTTCTCATGTCACAACCCACCAGTCTTCTTTCAGATTCAGTTTCCACATCTTCTTACGTTCAATCATCGTTTGTCTCGTGGAGAGTTGAGAATGTCAAAGAGCATCAGCAATATCAGCGAGTGGAGAAAGCGTCGTCGTCGTCGTCTCAATGGATGCTCAAACACATAATCTTGAGAGTTCCTTTCCTCCACGACAACACTAAAAATAAGAAGCTACCGCGGGAAGAGCTTAACCATGTGGTGGCTGAGCGACGCAGAAGAGAGAAGCTAAACGAGAGATTCATAACGTTGAGATCATTGGTTCCATTTGTGACCAAGATGGATAAAGTCTCAATCCTTGGAGACACCATTCAGTACGTAAACCATCTTTGTAAGAGGATCCATGAGCTAGAATCTACTCATCACGAGCCAGCACATAAGCGGATGCGTATCGGTAAGGGAAGAACTTGGGAAGAGGTGGAGGTTTCCATTATAGAGAGCGATGTTTTATTAGAGATGAGATGCGTGTACCGAGATGGTTTATTGCTCGACATTCTTCAGGTACTTAAGGTGCTCGGTATAGAGACCACTGCGGTTCACACCGTCGTGAACGACCATGATTTTGAGGCAGAGATAAGGGCGAAGGTGAGAGGGAAGAAACCAACCATTGCTGAGGTTAAAATAGCCATCCATCAAATCATATCTCAAAATAAACTCTAG
>BniTT8B-d_cds
ATGGATGAATCAAGTATTATACAGGTATGGAAAGTGATCGGAGCTGAGGAAAAAGAGATTCAAGGGCTACTTAAGGCGGTGGTACAATCTGTGGGGTGGACTTATAGTCTCTTCTGGCAACTTTGTCCTCAACGAAGGAAATTGGTGTGGAGTAGTGGATTCTACAACGGTGCAATAAAGACTAGAAAGACAACTCAGCCGGCGGAAGTTACGGCTGAAGAGGCTGCGTTGGAGAGAACCCAACAGCTCATGGAGCTTTACCAGACGCTTTTTTCCGGAGAATCATCGATGGAAGCGAGGGCTTGCACAGCACTGTCGCCGGAGGATTTGACGGACACTGAGTGGTTTTATGTGCTGTGTTTCACTTACTCTTTTGAACCTCCTTCTGGGATGCCAGGAAAGGCGTATGCCAGGAGGAAGCACGTATGGATAAGTGGTGCAAATGAGGTTGACAGTAAAATCTTCTCTAGGGCTATTTCTGCAAAGAGTGCCAAAATTCAGACAATGGTTTGCATTCCCGTGCTTGATGGCGTTTTGGAACTCGGCACAACGAACAAGGTCAAAGAAAGTGAAGAGTTTGTTGAGCACATAAAGAGTTTCTTCCACAACCACCCGAAGTCAAACACTAAGCCTGCTCTTTTTGAACACTCAATCAACGAAGAGCATGAAGAAGTAGAAGAAGAAGAAATGACAATGTCAGAGGAGATAAGACTTGGTTCTCCTGATGACGATGACGTCTCCAATCAAAATCTAATCTCTGATTTTCATATAGAAGCAACCAATAGTTTAGATACACATATGGACATGATGAATCTAATGGAGGAAGGCGGAAAATATTCTCAGACAGTATCAACACTTCTCATGTCACAACCCACCAGTCTTCTTTCAGATTCAGTTTCCACATCTTCTTACGTTCAATCATCGTTTGTCTCGTGGAGAGTTGAGAATGTCAAAGAGCATCAGCAATATCAGCGAGTGGAGAAAGCGTCGTCGTCGTCGTCTCAATGGATGCTCAAACACATAATCTTGAGAGTTCCTTTCCTCCACGACAACACTAAAAATAAGAAGCTACCGCGGGAAGAGCTTAACCATGTGGTGGCTGAGCGACGCAGAAGAGAGAAGCTAAACGAGAGATTCATAACGTTGAGATCATTGGTTCCATTTGTGACCAAGATGGATAAAGTCTCAATCCTTGGAGACACCATTCAGTACGTAAACCATCTTTGTAAGAGGATCCATGAGCTAGAATCTACTCATCACGAGCCAGCACATAAGCGGATGCGTATCGGTAAGGGAAGAACTTGGGAAGAGGTGGAGGTTTCCATTATAGAGAGCGATGTTTTATTAGAGATGAGATGCGTGTACCGAGATGGTTTATTGCTCGACATTCTTCAGGTACTTAAGGTGCTCGGTATAGAGACCACTGCGGTTCACACCGTCGTGAACGACCATGATTTTGAGGCAGAGATAAGGGCGAAGGTGAGAGGGAAGAAACCAACCATTGCTGAGGTTAAAATAGCCATCCATCAAATCATATCTCAAAATAAACTCTAG
>BcaTT8B-d_genome
ATGGATGAATCAAGTATTATACAGGTATGGAAAGTGATCGGAGCTGAGGAAAAAGAGATTCAAGGGCTACTTAAGGCGGTGGTACAATCTGTGGGGTGGACTTATAGTCTCTTCTGGCAACTTTGTCCTCAACGAAGGTTCTCTTTTCATTTCATCCATCTCTCACAATATATTTATAATCCTTATCAATTATAATAAGTAGAAGTGACCAAATGTTAAATCGATTAGGAAATTGGTGTGGAGTAGTGGATTCTACAACGGTGCAATAAAGACTAGAAAGACAACTCAGCCGGCGGAAGTTACGGCTGAAGAGGCTGCGTTGGAGAGAACCCAACAGCTCATGGAGCTTTACCAGACGCTTTTTTCCGGAGAATCATCGATGGAAGCGAGGGCTTGCACAGCACTGTCGCCGGAGGATTTGACGGACACTGAGTGGTTTTATGTGCTGTGTTTCACTTACTCTTTTGAACCTCCTTCTGGGTACAACAACTCTCTCTCTCTATCTCTTCAAAGTTTTTTTTTTCTTTTCAAAAAGACTACTCAGAGTTTCTTAATTTGTCTTTTTCATCTTCTCTTAGTGAAGACAAAAATAGCATTGTGTGTTAAATGCGAATCACAAATACTATGGAAGCATTAAAGACAAACTGGGGAGTTTAAGTTACTGAAAGAAGAAATGTATTAAAGTTTGTGAAAACGTACACTTCATTTTGGTGAACATATCTGGACCGTTGAGATGATCTTATTGGTTTGTTTATTGATTATCTAAAGTAGAAGCATAGATGATAAATGCATAACAAAGTGTGTTAGTTATCGGTATAATTAATGTTTTTTCTCTATGGAGGAAAAAAATCAAAATATAAATGTGGAAGTATTAATTTGTAGGATGCCAGGAAAGGCGTATGCCAGGAGGAAGCACGTATGGATAAGTGGTGCAAATGAGGTTGACAGTAAAATCTTCTCTAGGGCTATTTCTGCAAAGGTTTATTTCCTTTTATTCATTCACCACTACACTGTGTATTTACTTGTACTTATTTAGATATACGCAATTTTATATATCTCATTCTTCAAACTAATTAATTTATCTTCTTCTTTACTTGAATGCTCTTTCTACATTAGAGTGCCAAAATTCAGGTAAATGTTGCCGTTATTAATTGATTATTTCATTTTCGTAGAAATGAAAGGTATCAATTAATAAAGTTATTTTACATATTTGAGAATTGTTTTGTGATGAAAAACAAATAAAAACAGACAATGGTTTGCATTCCCGTGCTTGATGGCGTTTTGGAACTCGGCACAACGAACAAGGTAAATTCTCTATTTATGTCGGTACAAAAATGTAGACGAGTACATCCAGCTCGTTCTATATTACTTCGACAAATAAAGAAAAATAATATACAGACACATCAACCATTTCGCAGTCATATGATAAAAAATATAGTTATTTCATACATTATATACACAAGCAAATGATGTCAAAATACACAACCTAATGAAAAATATGCGTGATATGTTGTGTTTATATGTGAAGGTCAAAGAAAGTGAAGAGTTTGTTGAGCACATAAAGAGTTTCTTCCACAACCACCCGAAGTCAAACACTAAGCCTGCTCTTTTTGAACACTCAATCAACGAAGAGCATGAAGAAGTAGAAGAAGAAGAAATGACAATGTCAGAGGAGATAAGACTTGGTTCTCCTGATGACGATGACGTCTCCAATCAAAATCTAATCTCTGATTTTCATATAGAAGCAACCAATAGTTTAGGTATACCGTACACCTTTCTTATTACGTTAAATTAGAATAACATTTTAATTAATTTTCTAATAATATATTTTTAAATCTGCTCTCTGATTTCCATATAGAAGCAACCAATAGTGTAGGTATACCGTGCACCTTTCCTGTTACATTAAATTAGTTAACAATATCATTATAATTAATTTCCTAACAATATAGATTTTTAAGTGTTTCTCATGTCTGGTAATTCTAACATCTATCATTGTATATATAGATACACATATGGACATGATGAATCTAATGGAGGAAGGCGGAAAATATTCTCAGACAGTATCAACACTTCTCATGTCACAACCCACCAGTCTTCTTTCAGATTCAGTTTCCACATCTTCTTACGTTCAATCATCGTTTGTCTCGTGGAGAGTTGAGAATGTCAAAGAGCATCAGCAATATCAGCGAGTGGAGAAAGCGTCGTCGTCGTCGTCTCAATGGATGCTCAAACACATAATCTTGAGAGTTCCTTTCCTCCACGACAACACTAAAAATAAGAAGCTACCGCGGGAAGAGCTTAACCATGTGGTGGCTGAGCGACGCAGAAGAGAGAAGCTAAACGAGAGATTCATAACGTTGAGATCATTGGTTCCATTTGTGACCAAGATGGATAAAGTCTCAATCCTTGGAGACACCATTCAGTACGTAAACCATCTTTGTAAGAGGATCCATGAGCTAGAATCTACTCATCACGAGCCAGCACATAAGCGGATGCGTATCGGTAAGGGAAGAACTTGGGAAGAGGTGGAGGTTTCCATTATAGAGAGCGATGTTTTATTAGAGATGAGATGCGTGTACCGAGATGGTTTATTGCTCGACATTCTTCAGGTACTTAAGGTGCTCGGTATAGAGACCACTGCGGTTCACACCGTCGTGAACGACCATGATTTTGAGGCAGAGATAAGGGCGAAGGTGAGAGGGAAGAAACCAACCATTGCTGAGGTTAAAATAGCCATCCATCAAATCATATCTCAAAATAAACTCTAG
>BcaTT8B-d_cds
ATGGATGAATCAAGTATTATACAGGTATGGAAAGTGATCGGAGCTGAGGAAAAAGAGATTCAAGGGCTACTTAAGGCGGTGGTACAATCTGTGGGGTGGACTTATAGTCTCTTCTGGCAACTTTGTCCTCAACGAAGGAAATTGGTGTGGAGTAGTGGATTCTACAACGGTGCAATAAAGACTAGAAAGACAACTCAGCCGGCGGAAGTTACGGCTGAAGAGGCTGCGTTGGAGAGAACCCAACAGCTCATGGAGCTTTACCAGACGCTTTTTTCCGGAGAATCATCGATGGAAGCGAGGGCTTGCACAGCACTGTCGCCGGAGGATTTGACGGACACTGAGTGGTTTTATGTGCTGTGTTTCACTTACTCTTTTGAACCTCCTTCTGGGATGCCAGGAAAGGCGTATGCCAGGAGGAAGCACGTATGGATAAGTGGTGCAAATGAGGTTGACAGTAAAATCTTCTCTAGGGCTATTTCTGCAAAGAGTGCCAAAATTCAGACAATGGTTTGCATTCCCGTGCTTGATGGCGTTTTGGAACTCGGCACAACGAACAAGGTCAAAGAAAGTGAAGAGTTTGTTGAGCACATAAAGAGTTTCTTCCACAACCACCCGAAGTCAAACACTAAGCCTGCTCTTTTTGAACACTCAATCAACGAAGAGCATGAAGAAGTAGAAGAAGAAGAAATGACAATGTCAGAGGAGATAAGACTTGGTTCTCCTGATGACGATGACGTCTCCAATCAAAATCTAATCTCTGATTTTCATATAGAAGCAACCAATAGTTTAGATACACATATGGACATGATGAATCTAATGGAGGAAGGCGGAAAATATTCTCAGACAGTATCAACACTTCTCATGTCACAACCCACCAGTCTTCTTTCAGATTCAGTTTCCACATCTTCTTACGTTCAATCATCGTTTGTCTCGTGGAGAGTTGAGAATGTCAAAGAGCATCAGCAATATCAGCGAGTGGAGAAAGCGTCGTCGTCGTCGTCTCAATGGATGCTCAAACACATAATCTTGAGAGTTCCTTTCCTCCACGACAACACTAAAAATAAGAAGCTACCGCGGGAAGAGCTTAACCATGTGGTGGCTGAGCGACGCAGAAGAGAGAAGCTAAACGAGAGATTCATAACGTTGAGATCATTGGTTCCATTTGTGACCAAGATGGATAAAGTCTCAATCCTTGGAGACACCATTCAGTACGTAAACCATCTTTGTAAGAGGATCCATGAGCTAGAATCTACTCATCACGAGCCAGCACATAAGCGGATGCGTATCGGTAAGGGAAGAACTTGGGAAGAGGTGGAGGTTTCCATTATAGAGAGCGATGTTTTATTAGAGATGAGATGCGTGTACCGAGATGGTTTATTGCTCGACATTCTTCAGGTACTTAAGGTGCTCGGTATAGAGACCACTGCGGTTCACACCGTCGTGAACGACCATGATTTTGAGGCAGAGATAAGGGCGAAGGTGAGAGGGAAGAAACCAACCATTGCTGAGGTTAAAATAGCCATCCATCAAATCATATCTCAAAATAAACTCTAG
>BcaTT8B-y_genome
ATGGATGAATCAAGTATTATACAGGTATGGAAAGTGATCGGAGCTGAGGAAAAAGAGATTCAAGGGCTACTTAAGGCGGTGGTACAATCTGTGGGGTGGACTTATAGTCTCTTCTGGCAACTTTGTCCTCAACGAAGGTTCTCTTTTCATTTCATCCATCTCTCACAATATATTTATAATCCTTATCAATTATAATAAGTAGAAGTGACCAAATGTTAAATCGATTAGGAAATTGGTGTGGAGTAGTGGATTCTACAACGGTGCAATAAAGACTAGAAAGACAACTCAGCCGGCGGAAGTTACGGCTGAAGAGGCTGCGTTGGAGAGAACCCAACAGCTCATGGAGCTTTACCAGACGCTTTTTTCCGGAGAATCATCGATGGAAGCGAGGGCTTGCACAGCACTGTCGCCGGAGGATTTGACGGACACTGAGTGGTTTTATGTGCTGTGTTTCACTTACTCTTTTGAACCTCCTTCTGGGTACAACAACTCTCTCTCTCTATCTCTTCAAAGTTTTTTTTTTCTTTTCAAAAAGACTACTCAGAGTTTCTTAATTTGTCTTTTTCATCTTCTCTTAGTGAAGACAAAAATAGCATTGTGTGTTAAATGCGAATCACAAATACTATGGAAGCATTAAAGACAAACTGGGGAGTTTAAGTTACTGAAAGAAGAAATGTATTAAAGTTTGTGAAAACGTACACTTCATTTTGGTGAACATATCTGGACCGTTGAGATGATCTTATTGGTTTGTTTATTGATTATCTAAAGTAGAAGCATAGATGATAAATGCATAACAAAGTGTGTTAGTTATCGGTATAATTAATGTTTTTTCTCTATGGAGGAAAAAAATCAAAATATAAATGTGGAAGTATTAATTTGTAGGATGCCAGGAAAGGCGTATGCCAGGAGGAAGCACGTATGGATAAGTGGTGCAAATGAGGTTGACAGTAAAATCTTCTCTAGGGCTATTTCTGCAAAGGTTTATTTCCTTTTATTCATTCACCACTACACTGTGTATTTACTTGTACTTATTTAGATATACGCAATTTTATATATCTCATTCTTCAAACTAATTAATTTATCTTCTTCTTTACTTGAATGCTCTTTCTACATTAGAGTGCCAAAATTCAGGTAAATGTTGCCGTTATTAATTGATTATTTCATTTTCGTAGAAATGAAAGGTATCAATTAATAAAGTTATTTTACATATTTGAGAATTGTTTTGTGATGAAAAACAAATAAAAACAGACAATGGTTTGCATTCCCGTGCTTGATGGCGTTTTGGAACTCGGCACAACGAACAAGGTAAATTCTCTATTTATGTCGGTACAAAAATGTAGACGAGTACATCCAGCTCGTTCTATATTACTTCGACAAATAAAGAAAAATAATATACAGACACATCAACCATTTCGCAGTCATATGATAAAAAATATAGTTATTTCATACATTATATACACAAGCAAATGATGTCAAAATACACAACCTAATGAAAAATATGCGTGATATGTTGTGTTTATATGTGAAGGTCAAAGAAAGTGAAGAGTTTGTTGAGCACATAAAGAGTTTCTTCCACAACCACCCGAAGTCAAACACTAAGCCTGCTCTTTTTGAACACTCAATCAACGAAGAGCATGAAGAAGTAGAAGAAGAAGAAATGACAATGTCAGAGGAGATAAGACTTGGTTCTCCTGATGACGATGACGTCTCCAATCAAAATCTAATCTCTGATTTTCATATAGAAGCAACCAATAGTTTAGGTATACCGTACACCTTTCTTATTACGTTAAATTAGAATAACATTTTAATTAATTTTCTAATAATATATTTTTAAATCTGCTCTCTGATTTCCATATAGAAGCAACCAATAGTGTAGGTATACCGTGCACCTTTCCTGTTACATTAAATTAGTTAACAATATCATTATAATTAATTTCCTAACAATATAGATTTTTAAGTGTTTCTCATGTCTGGTAATTCTAACATCTATCATTGTATATATAGATACACATATGGACATGATGAATCTAATGGAGGAAGGCGGAAAATATTCTCAGACAGTATCAACACTTCTCATGTCACAACCCACCAGTCTTCTTTCAGATTCAGTTTCCACATCTTCTTACGTTCAATCATCGTTTGTCTCGTGGAGAGTTGAGAATGTCAAAGAGCATCAGCAATATCAGCGAGTGGAGAAAGCGTCGTCGTCGTCGTCTCAATGGATGCTCAAACACATAATCTTGAGAGTTCCTTTCCTCCACGACAACACTAAAAATAAGAAGCTACCGCGGGAAGAGCTTAACCATGTGGTGGCTGAGCGACGCAGAAGAGAGAAGCTAAACGAGAGATTCATAACGTTGAGATCATTGGTTCCATTTGTGACCAAGATGGATAAAGTCTCAATCCTTGGAGACACCATTCAGTACGTAAACCATCTTTGTAAGAGGATCCATGAGCTAGAATCTACTCATCACGAGCCAGCACATAAGCGGATGCGTATCGGTAAGGGAAGAACTTGGGAAGAGGTGGAGGTTTCCATTATAGAGAGCGATGTTTTATTAGAGATGAGATGCGTGTACCGAGATGGTTTATTGCTCGACATTCTTCAGGTACTTAAGGTGCTCGGTATAGAGACCACTGCGGTTCACACCGTCGTGAACGACCATGATTTTGAGGCAGAGATAAGGGCGAAGGTGAGAGGGAAGAAACCAACCATTGCTGAGGTTAAAATAGCCATCCATCAAATCATATCTCAAAATAAACTCTAG
>BcaTT8B-y_cds
ATGGATGAATCAAGTATTATACAGGTATGGAAAGTGATCGGAGCTGAGGAAAAAGAGATTCAAGGGCTACTTAAGGCGGTGGTACAATCTGTGGGGTGGACTTATAGTCTCTTCTGGCAACTTTGTCCTCAACGAAGGAAATTGGTGTGGAGTAGTGGATTCTACAACGGTGCAATAAAGACTAGAAAGACAACTCAGCCGGCGGAAGTTACGGCTGAAGAGGCTGCGTTGGAGAGAACCCAACAGCTCATGGAGCTTTACCAGACGCTTTTTTCCGGAGAATCATCGATGGAAGCGAGGGCTTGCACAGCACTGTCGCCGGAGGATTTGACGGACACTGAGTGGTTTTATGTGCTGTGTTTCACTTACTCTTTTGAACCTCCTTCTGGGATGCCAGGAAAGGCGTATGCCAGGAGGAAGCACGTATGGATAAGTGGTGCAAATGAGGTTGACAGTAAAATCTTCTCTAGGGCTATTTCTGCAAAGAGTGCCAAAATTCAGACAATGGTTTGCATTCCCGTGCTTGATGGCGTTTTGGAACTCGGCACAACGAACAAGGTCAAAGAAAGTGAAGAGTTTGTTGAGCACATAAAGAGTTTCTTCCACAACCACCCGAAGTCAAACACTAAGCCTGCTCTTTTTGAACACTCAATCAACGAAGAGCATGAAGAAGTAGAAGAAGAAGAAATGACAATGTCAGAGGAGATAAGACTTGGTTCTCCTGATGACGATGACGTCTCCAATCAAAATCTAATCTCTGATTTTCATATAGAAGCAACCAATAGTTTAGATACACATATGGACATGATGAATCTAATGGAGGAAGGCGGAAAATATTCTCAGACAGTATCAACACTTCTCATGTCACAACCCACCAGTCTTCTTTCAGATTCAGTTTCCACATCTTCTTACGTTCAATCATCGTTTGTCTCGTGGAGAGTTGAGAATGTCAAAGAGCATCAGCAATATCAGCGAGTGGAGAAAGCGTCGTCGTCGTCGTCTCAATGGATGCTCAAACACATAATCTTGAGAGTTCCTTTCCTCCACGACAACACTAAAAATAAGAAGCTACCGCGGGAAGAGCTTAACCATGTGGTGGCTGAGCGACGCAGAAGAGAGAAGCTAAACGAGAGATTCATAACGTTGAGATCATTGGTTCCATTTGTGACCAAGATGGATAAAGTCTCAATCCTTGGAGACACCATTCAGTACGTAAACCATCTTTGTAAGAGGATCCATGAGCTAGAATCTACTCATCACGAGCCAGCACATAAGCGGATGCGTATCGGTAAGGGAAGAACTTGGGAAGAGGTGGAGGTTTCCATTATAGAGAGCGATGTTTTATTAGAGATGAGATGCGTGTACCGAGATGGTTTATTGCTCGACATTCTTCAGGTACTTAAGGTGCTCGGTATAGAGACCACTGCGGTTCACACCGTCGTGAACGACCATGATTTTGAGGCAGAGATAAGGGCGAAGGTGAGAGGGAAGAAACCAACCATTGCTGAGGTTAAAATAGCCATCCATCAAATCATATCTCAAAATAAACTCTAG
>BjuTT8B-d_genome
ATGGATGAATCAAGTATTATACAGGTATGGAAAGTGATCGGAGCTGAGGAAAAAGAGATTCAAGGGCTACTTAAGGCGGTGGTACAATCTGTGGGGTGGACTTATAGTCTCTTCTGGCAACTTTGTCCTCAACGAAGGTTCTCTTTTCATTTCATCCATCTCTCACAATATATTTATAATCCTTATCAATTATAATAAGTAGAAGTGACCAAATGTTAAATCGATTAGGAAATTGGTGTGGAGTAGTGGATTCTACAACGGTGCAATAAAGACTAGAAAGACAACTCAGCCGGCGGAAGTTACGGCTGAAGAGGCTGCGTTGGAGAGAACCCAACAGCTCATGGAGCTTTACCAGACGCTTTTTTCCGGAGAATCATCGATGGAAGCGAGGGCTTGCACAGCACTGTCGCCGGAGGATTTGACGGACACTGAGTGGTTTTATGTGCTGTGTTTCACTTACTCTTTTGAACCTCCTTCTGGGTACAACAACTCTCTCTCTCTATCTCTTCAAAGTTTTTTTTTTCTTTTCAAAAAGACTACTCAGAGTTTCTTAATTTGTCTTTTTCATCTTCTCTTAGTGAAGACAAAAATAGCATTGTGTGTTAAATGCGAATCACAAATACTATGGAAGCATTAAAGACAAACTGGGGAGTTTAAGTTACTGAAAGAAGAAATGTATTAAAGTTTGTGAAAACGTACACTTCATTTTGGTGAACATATCTGGACCGTTGAGATGATCTTATTGGTTTGTTTATTGATTATCTAAAGTAGAAGCATAGATGATAAATGCATAACAAAGTGTGTTAGTTATCGGTATAATTAATGTTTTTTCTCTATGGAGGAAAAAAATCAAAATATAAATGTGGAAGTATTAATTTGTAGGATGCCAGGAAAGGCGTATGCCAGGAGGAAGCACGTATGGATAAGTGGTGCAAATGAGGTTGACAGTAAAATCTTCTCTAGGGCTATTTCTGCAAAGGTTTATTTCCTTTTATTCATTCACCACTACACTGTGTATTTACTTGTACTTATTTAGATATACGCAATTTTATATATCTCATTCTTCAAACTAATTAATTTATCTTCTTCTTTACTTGAATGCTCTTTCTACATTAGAGTGCCAAAATTCAGGTAAATGTTGCCGTTATTAATTGATTATTTCATTTTCGTAGAAATGAAAGGTATCAATTAATAAAGTTATTTTACATATTTGAGAATTGTTTTGTGATGAAAAACAAATAAAAACAGACAATGGTTTGCATTCCCGTGCTTGATGGCGTTTTGGAACTCGGCACAACGAACAAGGTAAATTCTCTATTTATGTCGGTACAAAAATGTAAACGAGTACATCCAGCTCGTTCTATATTACTTCGACAAATAAAGAAAATAATATACAGACACATCAACCATTTCGCAGTCATATGATAAAAATATAGTTATTTCATACATTATATACACAAGCAAATGATGTCAAAATACACAACCTAATGAAAAATATGCGTGATATGTTGTGTTTATATGTGAAGGTCAAAGAAAGTGAAGAGTTTGTTGAGCACATAAAGAGTTTCTTCCACAACCACCCGAAGTCAAACACTAAGCCTGCTCTTTTTGAACACTCAATCAACGAAGAGCATGAAGAAGTAGAAGAAGAAGAAATGACAATGTCAGAGGAGATAAGACTTGGTTCTCCTGATGACGATGACGTCTCCAATCAAAATCTAATCTCTGATTTTCATATAGAAGCAACCAATAGTTTAGGTATACCGTACACCTTTCTTATTACGTTAAATTAGAATAACATTTTAATTAATTTTCTAATAATATATTTTTAAATCTGCTCTCTGATTTCCATATAGAAGCAACCAATAGTGTAGGTATACCGTGCACCTTTCCTGTTACATTAAATTAGTTAACAATATCATTATAATTAATTTCCTAACAATATAGATTTTTAAGTGTTTCTCATGTCTGGTAATTCTAACATCTATCATTGTATATATAGATACACATATGGACATGATGAATCTAATGGAGGAAGGCGGAAAATATTCTCAGACAGTATCAACACTTCTCATGTCACAACCCACCAGTCTTCTTTCAGATTCAGTTTCCACATCTTCTTACGTTCAATCATCGTTTGTCTCGTGGAGAGTTGAGAATGTCAAAGAGCATCAGCAATATCAGCGAGTGGAGAAAGCGTCGTCGTCGTCGTCTCAATGGATGCTCAAACACATAATCTTGAGAGTTCCTTTCCTCCACGACAACACTAAAAATAAGAAGCTACCGCGGGAAGAGCTTAACCATGTGGTGGCTGAGCGACGCAGAAGAGAGAAGCTAAACGAGAGATTCATAACGTTGAGATCATTGGTTCCATTTGTGACCAAGATGGATAAAGTCTCAATCCTTGGAGACACCATTCAGTACGTAAACCATCTTTGTAAGAGGATCCATGAGCTAGAATCTACTCATCACGAGCCAGCACATAAGCGGATGCGTATCGGTAAGGGAAGAACTTGGGAAGAGGTGGAGGTTTCCATTATAGAGAGCGATGTTTTATTAGAGATGAGATGCGTGTACCGAGATGGTTTATTGCTCGACATTCTTCAGGTACTTAAGGTGCTGGGTATAGAGACCACTGCGGTTCACACCGTCGTGAACGACCATGATTTTGAGGCAGAGATAAGGGCGAAGGTGAGAGGGAAGAAACCAACCATTGCTGAGGTTAAAATAGCCATCCATCAAATCATATCTCAAAATAAACTCTAG
>BjuTT8B-d_cds 
ATGGATGAATCAAGTATTATACAGGTATGGAAAGTGATCGGAGCTGAGGAAAAAGAGATTCAAGGGCTACTTAAGGCGGTGGTACAATCTGTGGGGTGGACTTATAGTCTCTTCTGGCAACTTTGTCCTCAACGAAGGAAATTGGTGTGGAGTAGTGGATTCTACAACGGTGCAATAAAGACTAGAAAGACAACTCAGCCGGCGGAAGTTACGGCTGAAGAGGCTGCGTTGGAGAGAACCCAACAGCTCATGGAGCTTTACCAGACGCTTTTTTCCGGAGAATCATCGATGGAAGCGAGGGCTTGCACAGCACTGTCGCCGGAGGATTTGACGGACACTGAGTGGTTTTATGTGCTGTGTTTCACTTACTCTTTTGAACCTCCTTCTGGGATGCCAGGAAAGGCGTATGCCAGGAGGAAGCACGTATGGATAAGTGGTGCAAATGAGGTTGACAGTAAAATCTTCTCTAGGGCTATTTCTGCAAAGAGTGCCAAAATTCAGACAATGGTTTGCATTCCCGTGCTTGATGGCGTTTTGGAACTCGGCACAACGAACAAGGTCAAAGAAAGTGAAGAGTTTGTTGAGCACATAAAGAGTTTCTTCCACAACCACCCGAAGTCAAACACTAAGCCTGCTCTTTTTGAACACTCAATCAACGAAGAGCATGAAGAAGTAGAAGAAGAAGAAATGACAATGTCAGAGGAGATAAGACTTGGTTCTCCTGATGACGATGACGTCTCCAATCAAAATCTAATCTCTGATTTTCATATAGAAGCAACCAATAGTTTAGATACACATATGGACATGATGAATCTAATGGAGGAAGGCGGAAAATATTCTCAGACAGTATCAACACTTCTCATGTCACAACCCACCAGTCTTCTTTCAGATTCAGTTTCCACATCTTCTTACGTTCAATCATCGTTTGTCTCGTGGAGAGTTGAGAATGTCAAAGAGCATCAGCAATATCAGCGAGTGGAGAAAGCGTCGTCGTCGTCGTCTCAATGGATGCTCAAACACATAATCTTGAGAGTTCCTTTCCTCCACGACAACACTAAAAATAAGAAGCTACCGCGGGAAGAGCTTAACCATGTGGTGGCTGAGCGACGCAGAAGAGAGAAGCTAAACGAGAGATTCATAACGTTGAGATCATTGGTTCCATTTGTGACCAAGATGGATAAAGTCTCAATCCTTGGAGACACCATTCAGTACGTAAACCATCTTTGTAAGAGGATCCATGAGCTAGAATCTACTCATCACGAGCCAGCACATAAGCGGATGCGTATCGGTAAGGGAAGAACTTGGGAAGAGGTGGAGGTTTCCATTATAGAGAGCGATGTTTTATTAGAGATGAGATGCGTGTACCGAGATGGTTTATTGCTCGACATTCTTCAGGTACTTAAGGTGCTGGGTATAGAGACCACTGCGGTTCACACCGTCGTGAACGACCATGATTTTGAGGCAGAGATAAGGGCGAAGGTGAGAGGGAAGAAACCAACCATTGCTGAGGTTAAAATAGCCATCCATCAAATCATATCTCAAAATAAACTCTAG
>BjuTT8B-y_genome
ATGGATGAATCAAGTATTATACAGGTATGGAAAGTGATCGGAGCTGAGGAAAAAGAGATTCAAGGGCTACTTAAGGCGGTGGTACAATCTGTGGGGTGGACTTATAGTCTCTTCTGGCAACTTTGTCCTCAACGAAGGTTCTCTTTTCATTTCATCCATCTCTCACAATATATTTATAATCCTTATCAATTATAATAAGTAGAAGTGACCAAATGTTAAATCGATTAGGAAATTGGTGTGGAGTAGTGGATTCTACAACGGTGCAATAAAGACTAGAAAGACAACTCAGCCGGCGGAAGTTACGGCTGAAGAGGCTGCGTTGGAGAGAACCCAACAGCTCATGGAGCTTTACCAGACGCTTTTTTCCGGAGAATCATCGATGGAAGCGAGGGCTTGCACAGCACTGTCGCCGGAGGATTTGACGGACACTGAGTGGTTTTATGTGCTGTGTTTCACTTACTCTTTTGAACCTCCTTCTGGGTACAACAACTCTCTCTCTCTATCTCTTCAAAGTTTTTTTTTTCTTTTCAAAAAGACTACTCAGAGTTTCTTAATTTGTCTTTTTCATCTTCTCTTAGTGAAGACAAAAATAGCATTGTGTGTTAAATGCGAATCACAAATACTATGGAAGCATTAAAGACAAACTGGGGAGTTTAAGTTACTGAAAGAAGAAATGTATTAAAGTTTGTGAAAACGTACACTTCATTTTGGTGAACATATCTGGACCGTTGAGATGATCTTATTGGTTTGTTTATTGATTATCTAAAGTAGAAGCATAGATGATAAATGCATAACAAAGTGTGTTAGTTATCGGTATAATTAATGTTTTTTCTCTATGGAGGAAAAAAATCAAAATATAAATGTGGAAGTATTAATTTGTAGGATGCCAGGAAAGGCGTATGCCAGGAGGAAGCACGTATGGATAAGTGGTGCAAATGAGGTTGACAGTAAAATCTTCTCTAGGGCTATTTCTGCAAAGGTTTATTTCCTTTTATTCATTCACCACTACACTGTGTATTTACTTGTACTTATTTAGATATACGCAATTTTATATATCTCATTCTTCAAACTAATTAATTTATCTTCTTCTTTACTTGAATGCTCTTTCTACATTAGAGTGCCAAAATTCAGGTAAATGTTGCCGTTATTAATTGATTATTTCATTTTCGTAGAAATGAAAGGTATCAATTAATAAAGTTATTTTACATATTTGAGAATTGTTTTGTGATGAAAAACAAATAAAAACAGACAATGGTTTGCATTCCCGTGCTTGATGGCGTTTTGGAACTCGGCACAACGAACAAGGTAAATTCTCTATTTATGTCGGTACAAAAATGTAAACGAGTACATCCAGCTCGTTCTATATTACTTCGACAAATAAAGAAAATAATATACAGACACATCAACCATTTCGCAGTCATATGATAAAAATATAGTTATTTCATACATTATATACACAAGCAAATGATGTCAAAATACACAACCTAATGAAAAATATGCGTGATATGTTGTGTTTATATGTGAAGGTCAAAGAAAGTGAAGAGTTTGTTGAGCACATAAAGAGTTTCTTCCACAACCACCCGAAGTCAAACACTAAGCCTGCTCTTTTTGAACACTCAATCAACGAAGAGCATGAAGAAGTAGAAGAAGAAGAAATGACAATGTCAGAGGAGATAAGACTTGGTTCTCCTGATGACGATGACGTCTCCAATCAAAATCTAATCTCTGATTTTCATATAGAAGCAACCAATAGTTTAGGTATACCGTACACCTTTCTTATTACGTTAAATTAGAATAACATTTTAATTAATTTTCTAATAATATATTTTTAAATCTGCTCTCTGATTTCCATATAGAAGCAACCAATAGTGTAGGTATACCGTGCACCTTTCCTGTTACATTAAATTAGTTAACAATATCATTATAATTAATTTCCTAACAATATAGATTTTTAAGTGTTTCTCATGTCTGGTAATTCTAACATCTATCATTGTATATATAGATACACATATGGACATGATGAATCTAATGGAGGAAGGCGGAAAATATTCTCAGACAGTATCAACACTTCTCATGTCACAACCCACCAGTCTTCTTTCAGATTCAGTTTCCACATCTTCTTACGTTCAATCATCGTTTGTCTCGTGGAGAGTTGAGAATGTCAAAGAGCATCAGCAATATCAGCGAGTGGAGAAAGCGTCGTCGTCGTCGTCTCAATGGATGCTCAAACACATAATCTTGAGAGTTCCTTTCCTCCACGACAACACTAAAAATAAGAAGCTACCGCGGGAAGAGCTTAACCATGTGGTGGCTGAGCGACGCAGAAGAGAGAAGCTAAACGAGAGATTCATAACGTTGAGATCATTGGTTCCATTTGTGACCAAGATGGATAAAGTCTCAATCCTTGGAGACACCATTCAGTACGTAAACCATCTTTGTAAGAGGATCCATGAGCTAGAATCTACTCATCACGAGCCAGCACATAAGCGGATGCGTATCGGTAAGGGAAGAACTTGGGAAGAGGTGGAGGTTTCCATTATAGAGAGCGATGTTTTATTAGAGATGAGATGCGTGTACCGAGATGGTTTATTGCTCGACATTCTTCAGGTACTTAAGGTGCTGGGTATAGAGACCACTGCGGTTCACACCGTCGTGAACGACCATGATTTTGAGGCAGAGATAAGGGCGAAGGTGAGAGGGAAGAAACCAACCATTGCTGAGGTTAAAATAGCCATCCATCAAATCATATCTCAAAATAAACTCTAG
>BjuTT8B-y_cds 
ATGGATGAATCAAGTATTATACAGGTATGGAAAGTGATCGGAGCTGAGGAAAAAGAGATTCAAGGGCTACTTAAGGCGGTGGTACAATCTGTGGGGTGGACTTATAGTCTCTTCTGGCAACTTTGTCCTCAACGAAGGAAATTGGTGTGGAGTAGTGGATTCTACAACGGTGCAATAAAGACTAGAAAGACAACTCAGCCGGCGGAAGTTACGGCTGAAGAGGCTGCGTTGGAGAGAACCCAACAGCTCATGGAGCTTTACCAGACGCTTTTTTCCGGAGAATCATCGATGGAAGCGAGGGCTTGCACAGCACTGTCGCCGGAGGATTTGACGGACACTGAGTGGTTTTATGTGCTGTGTTTCACTTACTCTTTTGAACCTCCTTCTGGGATGCCAGGAAAGGCGTATGCCAGGAGGAAGCACGTATGGATAAGTGGTGCAAATGAGGTTGACAGTAAAATCTTCTCTAGGGCTATTTCTGCAAAGAGTGCCAAAATTCAGACAATGGTTTGCATTCCCGTGCTTGATGGCGTTTTGGAACTCGGCACAACGAACAAGGTCAAAGAAAGTGAAGAGTTTGTTGAGCACATAAAGAGTTTCTTCCACAACCACCCGAAGTCAAACACTAAGCCTGCTCTTTTTGAACACTCAATCAACGAAGAGCATGAAGAAGTAGAAGAAGAAGAAATGACAATGTCAGAGGAGATAAGACTTGGTTCTCCTGATGACGATGACGTCTCCAATCAAAATCTAATCTCTGATTTTCATATAGAAGCAACCAATAGTTTAGATACACATATGGACATGATGAATCTAATGGAGGAAGGCGGAAAATATTCTCAGACAGTATCAACACTTCTCATGTCACAACCCACCAGTCTTCTTTCAGATTCAGTTTCCACATCTTCTTACGTTCAATCATCGTTTGTCTCGTGGAGAGTTGAGAATGTCAAAGAGCATCAGCAATATCAGCGAGTGGAGAAAGCGTCGTCGTCGTCGTCTCAATGGATGCTCAAACACATAATCTTGAGAGTTCCTTTCCTCCACGACAACACTAAAAATAAGAAGCTACCGCGGGAAGAGCTTAACCATGTGGTGGCTGAGCGACGCAGAAGAGAGAAGCTAAACGAGAGATTCATAACGTTGAGATCATTGGTTCCATTTGTGACCAAGATGGATAAAGTCTCAATCCTTGGAGACACCATTCAGTACGTAAACCATCTTTGTAAGAGGATCCATGAGCTAGAATCTACTCATCACGAGCCAGCACATAAGCGGATGCGTATCGGTAAGGGAAGAACTTGGGAAGAGGTGGAGGTTTCCATTATAGAGAGCGATGTTTTATTAGAGATGAGATGCGTGTACCGAGATGGTTTATTGCTCGACATTCTTCAGGTACTTAAGGTGCTGGGTATAGAGACCACTGCGGTTCACACCGTCGTGAACGACCATGATTTTGAGGCAGAGATAAGGGCGAAGGTGAGAGGGAAGAAACCAACCATTGCTGAGGTTAAAATAGCCATCCATCAAATCATATCTCAAAATAAACTCTAG


>BolTT8C-d_genome
ATGGATGAATTAAGTATTATACCGTTATGGAAAGTGATCGGGGCTGAGAAAAAAGAGATTCAAGGGCTACTTAAGGCGGTGGTGCAATCTGTGGGGTGGACTTATAGTGTCTTCTGGCAACTTTGTCCTCAACGAAGGTTCTCTTTTCATTTCATCCATCTCTCACAATATATAAAGCAATATATTTATCTTTATTAATTATAATAAGTAGAAGTTACTAAATGTTAAATCGATTAGGAAATTGTTGTGGAGTAGTGGAAACTATAACGGTGCAATAAAGACTAGAAAGACAACTCAGCCGGCGGAAGTTACGGCTGAAGAGGCTGCGTCGGAAAGAAGCCAACAGCTCATGGAGCTTTACGAGACGCTTTTTGCTGGAGAATCATCGATGGAAGCGAGGGCTTGCACAGCACTGTCGCCGGAGGATTTGACGGATCCTGAATGGTTTTATGTGCTGTGTTTCACTTACTCTTTCGAACCTCCTTCTGGGTACAACAGCTCTCTCTCTGTCTTCAAAGTTTTTTTTTCTTTTCAAAAAGACTCTACCCAGAGTTTCTTAATTTGTCCTTTTCATCTTCTCTTAGAGAAGACAAAAATAGTATTGTGTGTTAAATGTGAATCACAAATACTACGGAAGCATTAAAGACAAACTGGGGACTTTAAGTTACTGAAAGTAGAAATGTATTGAATTTAGTGAAAACGTACACTTCATTTTGGTGAACATAATTGGACCGTTGAGATTCTTATTGGTTTGTTTATTGATTATCTAAAGTAGGAGCATATATAGATGATAAATGCATAACAAAGTGTGGTAGTTATCGGTATAATTAATGTTTTTTCTCTATGGAGGAAAAAATCAAAATATAATGCGGAAGTATTAATTTGTAGGATGCCAGGAAAGGCGTATGCGAGGAGGAAGCACATATGGCTAAGTGGTGCAAATGAGGTTGACAATAAAATCTTCTCTAGGGCTATTTCTGCAAAGGTTTATTTCCTTTTATTCATTCACCACTACACTGTGCATCTATTTCTACTTATTTAGATATACGCAATTTTATATATATCTCATTCTTCAAACTAATTAATTTTATCTTCGTCTTTACTTGAATGCTCGCTCTTTCCACATTAGAGTGCCAAAATTCAGGTAAATTTCGCCGTCATTAATTAATTATTTAATTTTCGTAGAAACGAAGGTATCAATTAATAAAAGTTATTTTACATGTTGACAAAAAAGAAGAAGTTATTTTACATATTTGAGAATTTTTTTGTGATGAAAAAAAAAACAAAAATAAAAACAGACAGTGGTTTGCATTCCCGTGCTTGATGGCGTTTTGGAACTAGGCACAACGAACAAGGTAAAAATCTCTATTTATGTCGGTACCCAAAATGTAGACGAATATAGTCAGCTCATTCTATGTTACTTAGAGAAATAAAGAAAAATAATATACAGAAACATCAACCATTCGCAGTCATATGATAAAAAATATAGTTTTTCGATTACATTATATACACAACCAAATGATGTAAAATATACAACCTAATGAAAATATGCATAAGAGGAAGAACCAGGGAGATGGATGCATGATATATTGTGTTTGTATGTGAAGGTCAAAGAGAGTGAAGAGTTTGTTGACCACATAAAGAGTTTCTTCCACAACTACCCGAAGTCAAACACTAAGCCTACTCTTTCTGAACACTTCATCAACGAAGAGCGTGAAGAAGACGAAGACGAAGTAGAAGAAGAAGAAATGACAATGTCAGAGGAGATAAGACTTGGTTCTCCTGATGACGATGACGTCTCCAATCAAAATCTACTCTCTGATTTCCATATAGAAGCAACCAATAGTTTAGGTATACCGTACACACCTTTCTTATTACATTAAATTAGTTAACAATATCATTATAATAAATTTTCTAATAATAAATTATTTAAACTGGTTCTCATGTCTGGTAATTCTAACATCTATCATTGTATATATAGATACACACATGGACATGATGAATCTAATGGAGGAAGGCGGAAATTATTCTCAGACAGTATCAACACTTCTCATGTCACAACCCACCAGTCTTCTTTCAGATTCAGTTTCCACATCTTCTTACGTTCAATCATCGTTTATATCGTGGAGAGTTGAGAATGTCAAAGAGCATCAGCAATATCAGCGAGTGGAAAAAGCGGCGTCTTCGTCGTCGCAATGGATGCTCAAACACATAATCTTGAAAGTTCCTTTCCTCCACGACAACACTAAAAATAAGAGGCTGCCGCGAGAAGAGCTTAACCATGTGGTGGCCGAGCGACGCAGAAGAGAGAAGCTAAATGAGAGATTCATAACGTTGAGATCATTGGTTCCATTTGTGACCAAGATGGATAAAGTCTCGATCCTTGGAGACACCATTGAGTACGTAAACCATCTTTCTAAGAGGATCCATGAGCTGGAATCTACTCATCACGAGCCAAACCAAAAGCGGATGCGTATCGGTAAGGGAAGAACTTGGGAAGAGGTGGAGGTTTCCATTATAGAGAGCGATGTTTTGTTAGAGATGAGATGCGAGTACCGAGATGGTTTATTGCTCAACATTCTTCAGGTACTTAAGGAGCTAGGTATAGAGACCACTGCGGTTCACACCGCCTTGAACGACCACCATTTTGAGGCAGAGATAAGGGCGAAAGTGAGAGGGAAGAAACCAACCATTGCTGAGGTTAAAATAGCCATCCATCAAATCATATATAATAATAAACTCTAG
>BolTT8C-d_cds
ATGGATGAATTAAGTATTATACCGTTATGGAAAGTGATCGGGGCTGAGAAAAAAGAGATTCAAGGGCTACTTAAGGCGGTGGTGCAATCTGTGGGGTGGACTTATAGTGTCTTCTGGCAACTTTGTCCTCAACGAAGGAAATTGTTGTGGAGTAGTGGAAACTATAACGGTGCAATAAAGACTAGAAAGACAACTCAGCCGGCGGAAGTTACGGCTGAAGAGGCTGCGTCGGAAAGAAGCCAACAGCTCATGGAGCTTTACGAGACGCTTTTTGCTGGAGAATCATCGATGGAAGCGAGGGCTTGCACAGCACTGTCGCCGGAGGATTTGACGGATCCTGAATGGTTTTATGTGCTGTGTTTCACTTACTCTTTCGAACCTCCTTCTGGGATGCCAGGAAAGGCGTATGCGAGGAGGAAGCACATATGGCTAAGTGGTGCAAATGAGGTTGACAATAAAATCTTCTCTAGGGCTATTTCTGCAAAGAGTGCCAAAATTCAGACAGTGGTTTGCATTCCCGTGCTTGATGGCGTTTTGGAACTAGGCACAACGAACAAGGTCAAAGAGAGTGAAGAGTTTGTTGACCACATAAAGAGTTTCTTCCACAACTACCCGAAGTCAAACACTAAGCCTACTCTTTCTGAACACTTCATCAACGAAGAGCGTGAAGAAGACGAAGACGAAGTAGAAGAAGAAGAAATGACAATGTCAGAGGAGATAAGACTTGGTTCTCCTGATGACGATGACGTCTCCAATCAAAATCTACTCTCTGATTTCCATATAGAAGCAACCAATAGTTTAGATACACACATGGACATGATGAATCTAATGGAGGAAGGCGGAAATTATTCTCAGACAGTATCAACACTTCTCATGTCACAACCCACCAGTCTTCTTTCAGATTCAGTTTCCACATCTTCTTACGTTCAATCATCGTTTATATCGTGGAGAGTTGAGAATGTCAAAGAGCATCAGCAATATCAGCGAGTGGAAAAAGCGGCGTCTTCGTCGTCGCAATGGATGCTCAAACACATAATCTTGAAAGTTCCTTTCCTCCACGACAACACTAAAAATAAGAGGCTGCCGCGAGAAGAGCTTAACCATGTGGTGGCCGAGCGACGCAGAAGAGAGAAGCTAAATGAGAGATTCATAACGTTGAGATCATTGGTTCCATTTGTGACCAAGATGGATAAAGTCTCGATCCTTGGAGACACCATTGAGTACGTAAACCATCTTTCTAAGAGGATCCATGAGCTGGAATCTACTCATCACGAGCCAAACCAAAAGCGGATGCGTATCGGTAAGGGAAGAACTTGGGAAGAGGTGGAGGTTTCCATTATAGAGAGCGATGTTTTGTTAGAGATGAGATGCGAGTACCGAGATGGTTTATTGCTCAACATTCTTCAGGTACTTAAGGAGCTAGGTATAGAGACCACTGCGGTTCACACCGCCTTGAACGACCACCATTTTGAGGCAGAGATAAGGGCGAAAGTGAGAGGGAAGAAACCAACCATTGCTGAGGTTAAAATAGCCATCCATCAAATCATATATAATAATAAACTCTAG
>BolTT8C-y_genome
ATGGATGAATTAAGTATTATACCGTTATGGAAAGTGATCGGGGCTGAGAAAGAAGAGATTCAAGGGCTACTTAAGGCGGTGGTGCAATCTGTGGGGTGGACTTATAGTGTCTTCTGGCAACTTTGTCCTCAACGAAGGTTCTCTTTTCATTTCATCCATCTCTCACAATATATAAAGCAATATATTTATCTTTATTAATTATAATAAGTAGAAGTTACTAAATGTTAAATCGATTAGGAAATTGTTGTGGAGTAGTGGAAACTATAACGGTGCAATAAAGACTAGAAAGACAACTCAGCCGGCGGAAGTTACGGCTGAAGAGGCTGCGTCGGAAAGAAGCCAACAGCTCATGGAGCTTTACGAGACGCTTTTTGCTGGAGAATCATCGATGGAAGCGAGGGCTTGCACAGCACTGTCGCCGGAGGATTTGACGGATCCTGAATGGTTTTATGTGCTGTGTTTCACTTACTCTTTCGAACCTCCTTCTGGGTACAACAGCTCTCTCTCTGTCTTCAAAGTTTTTTTTTCTTTTCAAAAAGACTCTACCCAGAGTTTCTTAATTTGTCCTTTTCATCTTCTCTTAGAGAAGACAAAAATAGTATTGTGTGTTAAATGCGAATCACAAATACTATGGAAGCATTAAAGACAAACTGGGGACTTTAAGTTACTGAAAGTAGAAATGTATTGAATTTAGTGAAAACGTACACTTCATTTTGGTGAACATAATTGGACCGTTGAGATTCTTATTGGTTTGTTTATTGAGTATCTAAAGTAGGAGCATATATAGATGATAAATGCATAACAAAGTGTGTTAGTTATCGGTATAATTAATGTTTTTTCTCTATGGAGGAAAAAATCAAAATATAATGCGGAAGTATTAATTTGTAGGATGCCAGGAAAGGCGTATGCGAGGAGGAAGCACATATGGCTAAGTGGTGCAAATGAGGTTGACAATAAAATCTTCTCTAGGGCTATTTCTGCAAAGGTTTATTTCCTTTTATTCATTCACCACTACACTGTGCATCTATTTCTACTTATTTAGATATACGCAATTTTATATATATCTCATTCTTCAAACTAATTAATTTTATCTTCGTCTTTACTTGAATGCTCGCTCTTTCCACATTAGAGTGCCAAAATTCAGGTAAATTTCGCCGTCATTAATTAATTATTTAATTTTCGTAGAAACGAAGGTATCAATTAATAAAAGTTATTTTACATGTTGACAAAAAAGAAAAAGTTATTTTACATATTTGAAAATTTTTTTGTGATGAAAAAAAAAACAAATAAAAAAACAGACAGTGGTTTGCATTCCCGTGCTTGATGGCGTTTTGGAACTAGGCACAACGAACAAGGTAAAAATCTCTATTTATGTCGGTACCCAAAATGTAGACGAATATAGTCAGCTCATTCTATGTTACTTAGAGAAATAAAGAAAAATAATATACAGAAACATCAACCATTCGCAGTCATATGATAAAAAATATAGTTTTTCGATTACATTATATACACAACCAAATGATGTAAAATATACAACCTAATGAAAATATGCATAAGAGGAAGAACCAGGGAGATGGATGCATGATATATTGTGTTTGTATGTGAAGGTCAAAGAGAGTGAAGAGTTTGTTGACCACATAAAGAGTTTCTTCCACAACTACCCGAAGTCAAACACTAAGCCTACTCTTTCTGAACACTTCATCAACGAAGAGCGTGAAGAAGACGAAGACGAAGTAGAAGAAGAAGAAATGACAATGTCAGAGGAGATAAGACTTGGTTCTCCTGATGACGATGACGTCTCCAATCAAAATCTACTCTCTGATTTCCATATAGAAGCAACCAATAGTTTAGGTATACCGTACACACCTTTCTTATTACATTAAATTAGTTAACAATATCATTATAATAAATTTTCTAATAATAAATTATTTAAACTGGTTCTCATGTCTGGTAATTCTAACATCTATCATTGTATATATAGATACACACATGGACATGATGAATCTAATGGAGGAAGGCGGAAATTATTCTCAGACAGTATCAACACTTCTCATGTCACAACCCACCAGTCTTCTTTCAGATTCAGTTTCCACATCTTCTTACGTTCAATCATCGTTTATATCGTGGAGAGTTGAGAATGTCAAAGAGCATCAGCAATATCAGCGAGTGGAAAAAGCGGCGTCTTCGTCGTCGCAATGGATGCTCAAACACATAATCTTGAAAGTTCCTTTCCTCCACGACAACACTAAAAATAAGAGGCTGCCGCGAGAAGAGCTTAACCATGTGGTGGCCGAGCGACGCAGAAGAGAGAAGCTAAATGAGAGATTCATAACGTTGAGATCATTGGTTCCATTTGTGACCAAGATGGATAAAGTCTCGATCCTTGGAGACACCATTGAGTACGTAAACCATCTTTCTAAGAGGATCCATGAGCTGGAATCTACTCATCACGAGCCAAACCAAAAGCGGATGCGTATCGGTAAGGGAAGAACTTGGGAAGAGGTGGAGGTTTCCATTATAGAGAGCGATGTTTTGTTAGAGATGAGATGCGAGTACCGAGATGGTTTATTGCTCAACATTCTTCAGGTACTTAAGGAGCTAGGTATAGAGACCACTGCGGTTCACACCGCCTTGAACGACCACCATTTTGAGGCAGAGATAAGGGCGAAAGTGAGAGGGAAGAAACCAACCATTGCTGAGGTTAAAATAGCCATCCATCAAATCATATATAATAATAAACTCTAG
>BolTT8C-y_cds
ATGGATGAATTAAGTATTATACCGTTATGGAAAGTGATCGGGGCTGAGAAAGAAGAGATTCAAGGGCTACTTAAGGCGGTGGTGCAATCTGTGGGGTGGACTTATAGTGTCTTCTGGCAACTTTGTCCTCAACGAAGGAAATTGTTGTGGAGTAGTGGAAACTATAACGGTGCAATAAAGACTAGAAAGACAACTCAGCCGGCGGAAGTTACGGCTGAAGAGGCTGCGTCGGAAAGAAGCCAACAGCTCATGGAGCTTTACGAGACGCTTTTTGCTGGAGAATCATCGATGGAAGCGAGGGCTTGCACAGCACTGTCGCCGGAGGATTTGACGGATCCTGAATGGTTTTATGTGCTGTGTTTCACTTACTCTTTCGAACCTCCTTCTGGGATGCCAGGAAAGGCGTATGCGAGGAGGAAGCACATATGGCTAAGTGGTGCAAATGAGGTTGACAATAAAATCTTCTCTAGGGCTATTTCTGCAAAGAGTGCCAAAATTCAGACAGTGGTTTGCATTCCCGTGCTTGATGGCGTTTTGGAACTAGGCACAACGAACAAGGTCAAAGAGAGTGAAGAGTTTGTTGACCACATAAAGAGTTTCTTCCACAACTACCCGAAGTCAAACACTAAGCCTACTCTTTCTGAACACTTCATCAACGAAGAGCGTGAAGAAGACGAAGACGAAGTAGAAGAAGAAGAAATGACAATGTCAGAGGAGATAAGACTTGGTTCTCCTGATGACGATGACGTCTCCAATCAAAATCTACTCTCTGATTTCCATATAGAAGCAACCAATAGTTTAGATACACACATGGACATGATGAATCTAATGGAGGAAGGCGGAAATTATTCTCAGACAGTATCAACACTTCTCATGTCACAACCCACCAGTCTTCTTTCAGATTCAGTTTCCACATCTTCTTACGTTCAATCATCGTTTATATCGTGGAGAGTTGAGAATGTCAAAGAGCATCAGCAATATCAGCGAGTGGAAAAAGCGGCGTCTTCGTCGTCGCAATGGATGCTCAAACACATAATCTTGAAAGTTCCTTTCCTCCACGACAACACTAAAAATAAGAGGCTGCCGCGAGAAGAGCTTAACCATGTGGTGGCCGAGCGACGCAGAAGAGAGAAGCTAAATGAGAGATTCATAACGTTGAGATCATTGGTTCCATTTGTGACCAAGATGGATAAAGTCTCGATCCTTGGAGACACCATTGAGTACGTAAACCATCTTTCTAAGAGGATCCATGAGCTGGAATCTACTCATCACGAGCCAAACCAAAAGCGGATGCGTATCGGTAAGGGAAGAACTTGGGAAGAGGTGGAGGTTTCCATTATAGAGAGCGATGTTTTGTTAGAGATGAGATGCGAGTACCGAGATGGTTTATTGCTCAACATTCTTCAGGTACTTAAGGAGCTAGGTATAGAGACCACTGCGGTTCACACCGCCTTGAACGACCACCATTTTGAGGCAGAGATAAGGGCGAAAGTGAGAGGGAAGAAACCAACCATTGCTGAGGTTAAAATAGCCATCCATCAAATCATATATAATAATAAACTCTAG
>BnaTT8C-d_genome
ATGGATGAATTAAGTATTATACCGTTATGGAAAGTGATCGGGGCTGAGAAAGAAGAGATTCAAGGGCTACTTAAGGCGGTGGTGCAATCTGTGGGGTGGACTTATAGTGTCTTCTGGCAACTTTGTCCTCAACGAAGGTTCTCTTTTCATTTCATCCATCTCTCACAATATATAAAGCAATATATTTATCTTTATTAATTATAATAAGTAGAAGTTACTAAATGTTAAATCGATTAGGAAATTGTTGTGGAGTAGTGGAAACTATAACGGTGCAATAAAGACTAGAAAGACAACTCAGCCGGCGGAAGTTACGGCTGAAGAGGCTGCGTCGGAAAGAAGCCAACAGCTCATGGAGCTTTACGAGACGCTTTTTGCTGGAGAATCATCGATGGAAGCGAGGGCTTGCACAGCACTGTCGCCGGAGGATTTGACGGATCCTGAATGGTTTTATGTGCTGTGTTTCACTTACTCTTTCGAACCTCCTTCTGGGTACAACAGCTCTCTCTCTGTCTTCAAAGTTTTTTTTTCTTTTCAAAAAGACTCTACCCAGAGTTTCTTAATTTGTCCTTTTCATCTTCTCTTAGAGAAGACAAAAATAGTATTGTGTGTTAAATGTGAATCACAAATACTACGGAAGCATTAAAGACAAACTGGGGACTTTAAGTTACTGAAAGTAGAAATGTATTGAATTTAGTGAAAACGTACACTTCATTTTGGTGAACATAATTGGACCGTTGAGATTCTTATTGGTTTGTTTATTGATTATCTAAAGTAGGAGCATATATAGATGATAAATGCATAACAAAGTGTGGTAGTTATCGGTATAATTAATGTTTTTTCTCTATGGAGGAAAAAATCAAAATATAATGCGGAAGTATTAATTTGTAGGATGCCAGGAAAGGCGTATGCGAGGAGGAAGCACATATGGCTAAGTGGTGCAAATGAGGTTGACAATAAAATCTTCTCTAGGGCTATTTCTGCAAAGGTTTATTTCCTTTTATTCATTCACCACTACACTGTGCATCTATTTCTACTTATTTAGATATACGCAATTTTATATATATCTCATTCTTCAAACTAATTAATTTTATCTTCGTCTTTACTTGAATGCTCGCTCTTTCCACATTAGAGTGCCAAAATTAAGGTAAATTTCGCCGTCATTAATTAATTATTTAATTTTCGTAGAAACGAAGGTATCAATTAATAAAAGTTATTTTACATGTTGACAAAAAAGAAGAAGTTATTTTACATATTTGAGAATTTTTTTGTGATGAAAAAAAAAACAAATAAAAAAACAGACAGTGGTTTGCATTCCCGTGCTTGATGGCGTTTTGGAACTAGGCACAACGAACAAGGTAAAAATCTCTATTTATGTCGGTACCCAAAATGTAGACGAATATAGTCAGCTCATTCTATGTTACTTAGAGAAATAAAGAAAAATAATATACAGAAACATCAACCATTCGCAGTCATATGATAAAAAATATAGTTTTTCGATTACATTATATACACAACCAAATGATGTAAAATATACAACCTAATGAAAATATGCATAAGAGGAAGAACCAGGGAGATGGATGCATGATATATTGTGTTTGTATGTGAAGGTCAAAGAGAGTGAAGAGTTTGTTGACCACATAAAGAGTTTCTTCCACAACTACCCGAAGTCAAACACTAAGCCTACTCTTTCTGAACACTTCATCAACGAAGAGCGTGAAGAAGACGAAGACGAAGTAGAAGAAGAAGAAATGACAATGTCAGAGGAGATAAGACTTGGTTCTCCTGATGACGATGACGTCTCCAATCAAAATCTACTCTCTGATTTCCATATAGAAGCAACCAATAGTTTAGGTATACCGTACACACCTTTCTTATTACATTAAATTAGTTAACAATATCATTATAATAAATTTTCTAATAATAAATTATTTAAACTGGTTCTCATGTCTGGTAATTCTAACATCTATCATTGTATATATAGATACACACATGGACATGATGAATCTAATGGAGGAAGGCGGAAATTATTCTCAGACAGTATCAACACTTCTCATGTCACAACCCACCAGTCTTCTTTCAGATTCAGTTTCCACATCTTCTTACGTTCAATCATCGTTTATATCGTGGAGAGTTGAGAATGTCAAAGAGCATCAGCAATATCAGCGAGTGGAAAAAGCGGCGTCTTCGTCGTCGCAATGGATGCTCAAACACATAATCTTGAAAGTTCCTTTCCTCCACGACAACACTAAAAATAAGAGGCTGCCGCGAGAAGAGCTTAACCATGTGGTGGCCGAGCGACGCAGAAGAGAGAAGCTAAATGAGAGATTCATAACGTTGAGATCATTGGTTCCATTTGTGACCAAGATGGATAAAGTCTCGATCCTTGGAGACACCATTGAGTACGTAAACCATCTTTCTAAGAGGATCCATGAGCTGGAATCTACTCATCACGAGCCAAACCAAAAGCGGATGCGTATCGGTAAGGGAAGAACTTGGGAAGAGGTGGAGGTTTCCATTATAGAGAGCGATGTTTTGTTAGAGATGAGATGCGAGTACCGAGATGGTTTATTGCTCAACATTCTTCAGGTACTTAAGGAGCTAGGTATAGAGACCACTGCGGTTCACACCGCCTTGAACGACCACCATTTTGAGGCAGAGATAAGGGCGAAAGTGAGAGGGAAGAAACCAACCATTGCTGAGGTTAAAATAGCCATCCATCAAATCATATATAATAATAAACTCTAG
>BnaTT8Cb_CDS
ATGGATGAATTAAGTATTATACCGTTATGGAAAGTGATCGGGGCTGAGAAAGAAGAGATTCAAGGGCTACTTAAGGCGGTGGTGCAATCTGTGGGGTGGACTTATAGTGTCTTCTGGCAACTTTGTCCTCAACGAAGGAAATTGTTGTGGAGTAGTGGAAACTATAACGGTGCAATAAAGACTAGAAAGACAACTCAGCCGGCGGAAGTTACGGCTGAAGAGGCTGCGTCGGAAAGAAGCCAACAGCTCATGGAGCTTTACGAGACGCTTTTTGCTGGAGAATCATCGATGGAAGCGAGGGCTTGCACAGCACTGTCGCCGGAGGATTTGACGGATCCTGAATGGTTTTATGTGCTGTGTTTCACTTACTCTTTCGAACCTCCTTCTGGGATGCCAGGAAAGGCGTATGCGAGGAGGAAGCACATATGGCTAAGTGGTGCAAATGAGGTTGACAATAAAATCTTCTCTAGGGCTATTTCTGCAAAGAGTGCCAAAATTCAGACAGTGGTTTGCATTCCCGTGCTTGATGGCGTTTTGGAACTAGGCACAACGAACAAGGTCAAAGAGAGTGAAGAGTTTGTTGACCACATAAAGAGTTTCTTCCACAACTACCCGAAGTCAAACACTAAGCCTACTCTTTCTGAACACTTCATCAACGAAGAGCGTGAAGAAGACGAAGACGAAGTAGAAGAAGAAGAAATGACAATGTCAGAGGAGATAAGACTTGGTTCTCCTGATGACGATGACGTCTCCAATCAAAATCTACTCTCTGATTTCCATATAGAAGCAACCAATAGTTTAGATACACACATGGACATGATGAATCTAATGGAGGAAGGCGGAAATTATTCTCAGACAGTATCAACACTTCTCATGTCACAACCCACCAGTCTTCTTTCAGATTCAGTTTCCACATCTTCTTACGTTCAATCATCGTTTATATCGTGGAGAGTTGAGAATGTCAAAGAGCATCAGCAATATCAGCGAGTGGAAAAAGCGGCGTCTTCGTCGTCGCAATGGATGCTCAAACACATAATCTTGAAAGTTCCTTTCCTCCACGACAACACTAAAAATAAGAGGCTGCCGCGAGAAGAGCTTAACCATGTGGTGGCCGAGCGACGCAGAAGAGAGAAGCTAAATGAGAGATTCATAACGTTGAGATCATTGGTTCCATTTGTGACCAAGATGGATAAAGTCTCGATCCTTGGAGACACCATTGAGTACGTAAACCATCTTTCTAAGAGGATCCATGAGCTGGAATCTACTCATCACGAGCCAAACCAAAAGCGGATGCGTATCGGTAAGGGAAGAACTTGGGAAGAGGTGGAGGTTTCCATTATAGAGAGCGATGTTTTGTTAGAGATGAGATGCGAGTACCGAGATGGTTTATTGCTCAACATTCTTCAGGTACTTAAGGAGCTAGGTATAGAGACCACTGCGGTTCACACCGCCTTGAACGACCACCATTTTGAGGCAGAGATAAGGGCGAAAGTGAGAGGGAAGAAACCAACCATTGCTGAGGTTAAAATAGCCATCCATCAAATCATATATAATAATAAACTCTAG
>BnaTT8C-y_genome
ATGGATGAATTAAGTATTATACCGTTATGGAAAGTGATCGGGGCTGAGAAAGAAGAGATTCAAGGGCTACTTAAGGCGGTGGTGCAATCTGTGGGGTGGACTTATAGTGTCTTCTGGCAACTTTGTCCTCAACGAAGGTTCTCTTTTCATTTCATCCATCTCTCACAATATATAAAGCAATATATTTATCTTTATTAATTATAATAAGTAGAAGTTACTAAATGTTAAATCGATTAGGAAATTGTTGTGGAGTAGTGGAAACTATAACGGTGCAATAAAGACTAGAAAGACAACTCAGCCGGCGGAAGTTACGGCTGAAGAGGCTGCGTCGGAAAGAAGCCAACAGCTCATGGAGCTTTACGAGACGCTTTTTGCTGGAGAATCATCGATGGAAGCGAGGGCTTGCACAGCACTGTCGCCGGAGGATTTGACGGATCCTGAATGGTTTTATGTGCTGTGTTTCACTTACTCTTTCGAACCTCCTTCTGGGTACAACAGCTCTCTCTCTGTCTTCAAAGTTTTTTTTTCTTTTCAAAAAGACTCTACCCAGAGTTTCTTAATTTGTCCTTTTCATCTTCTCTTAGAGAAGACAAAAATAGTATTGTGTGTTAAATGTGAATCACAAATACTACGGAAGCATTAAAGACAAACTGGGGACTTTAAGTTACTGAAAGTAGAAATGTATTGAATTTAGTGAAAACGTACACTTCATTTTGGTGAACATAATTGGACCGTTGAGATTCTTATTGGTTTGTTTATTGATTATCTAAAGTAGGAGCATATATAGATGATAAATGCATAACAAAGTGTGGTAGTTATCGGTATAATTAATGTTTTTTCTCTATGGAGGAAAAAATCAAAATATAATGCGGAAGTATTAATTTGTAGGATGCCAGGAAAGGCGTATGCGAGGAGGAAGCACATATGGCTAAGTGGTGCAAATGAGGTTGACAATAAAATCTTCTCTAGGGCTATTTCTGCAAAGGTTTATTTCCTTTTATTCATTCACCACTACACTGTGCATCTATTTCTACTTATTTAGATATACGCAATTTTATATATATCTCATTCTTCAAACTAATTAATTTTATCTTCGTCTTTACTTGAATGCTCGCTCTTTCCACATTAGAGTGCCAAAATTCAGGTAAATTTCGCCGTCATTAATTAATTATTTAATTTTCGTAGAAACGAAGGTATCAATTAATAAAAGTTATTTTACATGTTGACAAAAAAGAAGAAGTTATTTTACATATTTGAGAATTTTTTTGTGATGAAAAAAAAAACAAATAAAAAAACAGACAGTGGTTTGCATTCCCGTGCTTGATGGCGTTTTGGAACTAGGCACAACGAACAAGGTAAAAATCTCTATTTATGTCGGTACCCAAAATGTAGACGAATATAGTCAGCTCATTCTATGTTACTTAGAGAAATAAAGAAAAATAATATACAGAAACATCAACCATTCGCAGTCATATGATAAAAAATATAGTTTTTCGATTACATTATATACACAACCAAATGATGTAAAATATACAACCTAATGAAAATATGCATAAGAGGAAGAACCAGGGAGATGGATGCATGATATATTGTGTTTGTATGTGAAGGTCAAAGAGAGTGAAGAGTTTGTTGACCACATAAAGAGTTTCTTCCACAACTACCCGAAGTCAAACACTAAGCCTACTCTTTCTGAACACTTCATCAACGAAGAGCGTGAAGAAGACGAAGACGAAGTAGAAGAAGAAGAAATGACAATGTCAGAGGAGATAAGACTTGGTTCTCCTGATGACGATGACGTCTCCAATCAAAATCTACTCTCTGATTTCCATATAGAAGCAACCAATAGTTTAGGTATACCGTACACACCTTTCTTATTACATTAAATTAGTTAACAATATCATTATAATAAATTTTCTAATAATAAATTATTTAAACTGGTTCTCATGTCTGGTAATTCTAACATCTATCATTGTATATATAGATACACACATGGACATGATGAATCTAATGGAGGAAGGCGGAAATTATTCTCAGACAGTATCAACACTTCTCATGTCACAACCCACCAGTCTTCTTTCAGATTCAGTTTCCACATCTTCTTACGTTCAATCATCGTTTATATCGTGGAGAGTTGAGAATGTCAAAGAGCATCAGCAATATCAGCGAGTGGAAAAAGCGGCGTCTTCGTCGTCGCAATGGATGCTCAAACACATAATCTTGAAAGTTCCTTTCCTCCACGACAACACTAAAAATAAGAGGCTGCCGCGAGAAGAGCTTAACCATGTGGTGGCCGAGCGACGCAGAAGAGAGAAGCTAAATGAGAGATTCATAACGTTGAGATCATTGGTTCCATTTGTGACCAAGATGGATAAAGTCTCGATCCTTGGAGACACCATTGAGTACGTAAACCATCTTTCTAAGAGGATCCATGAGCTGGAATCTACTCATCACGAGCCAAACCAAAAGCGGATGCGTATCGGTAAGGGAAGAACTTGGGAAGAGGTGGAGGTTTCCATTATAGAGAGCGATGTTTTGTTAGAGATGAGATGCGAGTACCGAGATGGTTTATTGCTCAACATTCTTCAGGTACTTAAGGAGCTAGGTATAGAGACCACTGCGGTTCACACCGCCTTGAACGACCACCATTTTGAGGCAGAGATAAGGGCGAAAGTGAGAGGGAAGAAACCAACCATTGCTGAGGTTAAAATAGCCATCCATCAAATCATATATAATAATAAACTCTAG
>BnaTT8C-y_CDS
ATGGATGAATTAAGTATTATACCGTTATGGAAAGTGATCGGGGCTGAGAAAGAAGAGATTCAAGGGCTACTTAAGGCGGTGGTGCAATCTGTGGGGTGGACTTATAGTGTCTTCTGGCAACTTTGTCCTCAACGAAGGAAATTGTTGTGGAGTAGTGGAAACTATAACGGTGCAATAAAGACTAGAAAGACAACTCAGCCGGCGGAAGTTACGGCTGAAGAGGCTGCGTCGGAAAGAAGCCAACAGCTCATGGAGCTTTACGAGACGCTTTTTGCTGGAGAATCATCGATGGAAGCGAGGGCTTGCACAGCACTGTCGCCGGAGGATTTGACGGATCCTGAATGGTTTTATGTGCTGTGTTTCACTTACTCTTTCGAACCTCCTTCTGGGATGCCAGGAAAGGCGTATGCGAGGAGGAAGCACATATGGCTAAGTGGTGCAAATGAGGTTGACAATAAAATCTTCTCTAGGGCTATTTCTGCAAAGAGTGCCAAAATTCAGACAGTGGTTTGCATTCCCGTGCTTGATGGCGTTTTGGAACTAGGCACAACGAACAAGGTCAAAGAGAGTGAAGAGTTTGTTGACCACATAAAGAGTTTCTTCCACAACTACCCGAAGTCAAACACTAAGCCTACTCTTTCTGAACACTTCATCAACGAAGAGCGTGAAGAAGACGAAGACGAAGTAGAAGAAGAAGAAATGACAATGTCAGAGGAGATAAGACTTGGTTCTCCTGATGACGATGACGTCTCCAATCAAAATCTACTCTCTGATTTCCATATAGAAGCAACCAATAGTTTAGATACACACATGGACATGATGAATCTAATGGAGGAAGGCGGAAATTATTCTCAGACAGTATCAACACTTCTCATGTCACAACCCACCAGTCTTCTTTCAGATTCAGTTTCCACATCTTCTTACGTTCAATCATCGTTTATATCGTGGAGAGTTGAGAATGTCAAAGAGCATCAGCAATATCAGCGAGTGGAAAAAGCGGCGTCTTCGTCGTCGCAATGGATGCTCAAACACATAATCTTGAAAGTTCCTTTCCTCCACGACAACACTAAAAATAAGAGGCTGCCGCGAGAAGAGCTTAACCATGTGGTGGCCGAGCGACGCAGAAGAGAGAAGCTAAATGAGAGATTCATAACGTTGAGATCATTGGTTCCATTTGTGACCAAGATGGATAAAGTCTCGATCCTTGGAGACACCATTGAGTACGTAAACCATCTTTCTAAGAGGATCCATGAGCTGGAATCTACTCATCACGAGCCAAACCAAAAGCGGATGCGTATCGGTAAGGGAAGAACTTGGGAAGAGGTGGAGGTTTCCATTATAGAGAGCGATGTTTTGTTAGAGATGAGATGCGAGTACCGAGATGGTTTATTGCTCAACATTCTTCAGGTACTTAAGGAGCTAGGTATAGAGACCACTGCGGTTCACACCGCCTTGAACGACCACCATTTTGAGGCAGAGATAAGGGCGAAAGTGAGAGGGAAGAAACCAACCATTGCTGAGGTTAAAATAGCCATCCATCAAATCATATATAATAATAAACTCTAG
>BcaTT8C-d_genome
ATGGATGAATTAAGTATTATACCGTTATGGAAAGTGATCGGGGCTGAGAAAAAAGAGATTCAAGGGCTACTTAAGGCGGTGGTGCAATCTGTGGGGTGGACTTATAGTGTCTTCTGGCAACTTTGTCCTCAACGAAGGTTCTCTTTTCATTTCATCCATCTCTCACAATATATAAAGCAATATATTTATCTTTATTAATTATAATAAGTAGAAGTTACTAAATGTTAAATCGATTAGGAAATTGTTGTGGAGTAGTGGAAACTATAACGGTGCAATAAAGACTAGAAAGACAACTCAGCCGGCGGAAGTTACGGCTGAAGAGGCTGCGTCGGAAAGAAGCCAACAGCTCATGGAGCTTTACGAGACGCTTTTTGCTGGAGAATCATCGATGGAAGCGAGGGCTTGCACAGCACTGTCGCCGGAGGATTTGACGGATCCTGAATGGTTTTATGTGCTGTGTTTCACTTACTCTTTCGAACCTCCTTCTGGGTACAACAGCTCTCTCTCTGTCTTCAAAGTTTTTTTTTCTTTTCAAAAAGACTCTACCCAGAGTTTCTTAATTTGTCCTTTTCATCTTCTCTTAGAGAAGACAAAAATAGTATTGTGTGTTAAATGTGAATCACAAATACTACGGAAGCATTAAAGACAAACTGGGGACTTTAAGTTACTGAAAGTAGAAATGTATTGAATTTAGTGAAAACGTACACTTCATTTTGGTGAACATAATTGGACCGTTGAGATTCTTATTGGTTTGTTTATTGATTATCTAAAGTAGGAGCATATATAGATGATAAATGCATAACAAAGTGTGGTAGTTATCGGTATAATTAATGTTTTTTCTCTATGGAGGAAAAAATCAAAATATAATGCGGAAGTATTAATTTGTAGGATGCCAGGAAAGGCGTATGCGAGGAGGAAGCACATATGGCTAAGTGGTGCAAATGAGGTTGACAATAAAATCTTCTCTAGGGCTATTTCTGCAAAGGTTTATTTCCTTTTATTCATTCACCACTACACTGTGCATCTATTTCTACTTATTTAGATATACGCAATTTTATATATATCTCATTCTTCAAACTAATTAATTTTATCTTCGTCTTTACTTGAATGCTCGCTCTTTCCACATTAGAGTGCCAAAATTCAGGTAAATTTCGCCGTCATTAATTAATTATTTAATTTTCGTAGAAACGAAGGTATCAATTAATAAAAGTTATTTTACATGTTGACAAAAAAGAAGAAGTTATTTTACATATTTGAGAATTTTTTTGTGATGAAAAAAAAAACAAAAATAAAAACAGACAGTGGTTTGCATTCCCGTGCTTGATGGCGTTTTGGAACTAGGCACAACGAACAAGGTAAAAATCTCTATTTATGTCGGTACCCAAAATGTAGACGAATATAGTCAGCTCATTCTATGTTACTTAGAGAAATAAAGAAAAATAATATACAGAAACATCAACCATTCGCAGTCATATGATAAAAAATATAGTTTTTCGATTACATTATATACACAACCAAATGATGTAAAATATACAACCTAATGAAAATATGCATAAGAGGAAGAACCAGGGAGATGGATGCATGATATATTGTGTTTGTATGTGAAGGTCAAAGAGAGTGAAGAGTTTGTTGACCACATAAAGAGTTTCTTCCACAACTACCCGAAGTCAAACACTAAGCCTACTCTTTCTGAACACTTCATCAACGAAGAGCGTGAAGAAGACGAAGACGAAGTAGAAGAAGAAGAAATGACAATGTCAGAGGAGATAAGACTTGGTTCTCCTGATGACGATGACGTCTCCAATCAAAATCTACTCTCTGATTTCCATATAGAAGCAACCAATAGTTTAGGTATACCGTACACACCTTTCTTATTACATTAAATTAGTTAACAATATCATTATAATAAATTTTCTAATAATAAATTATTTAAACTGGTTCTCATGTCTGGTAATTCTAACATCTATCATTGTATATATAGATACACACATGGACATGATGAATCTAATGGAGGAAGGCGGAAATTATTCTCAGACAGTATCAACACTTCTCATGTCACAACCCACCAGTCTTCTTTCAGATTCAGTTTCCACATCTTCTTACGTTCAATCATCGTTTATATCGTGGAGAGTTGAGAATGTCAAAGAGCATCAGCAATATCAGCGAGTGGAAAAAGCGGCGTCTTCGTCGTCGCAATGGATGCTCAAACACATAATCTTGAAAGTTCCTTTCCTCCACGACAACACTAAAAATAAGAGGCTGCCGCGAGAAGAGCTTAACCATGTGGTGGCCGAGCGACGCAGAAGAGAGAAGCTAAATGAGAGATTCATAACGTTGAGATCATTGGTTCCATTTGTGACCAAGATGGATAAAGTCTCGATCCTTGGAGACACCATTGAGTACGTAAACCATCTTTCTAAGAGGATCCATGAGCTGGAATCTACTCATCACGAGCCAAACCAAAAGCGGATGCGTATCGGTAAGGGAAGAACTTGGGAAGAGGTGGAGGTTTCCATTATAGAGAGCGATGTTTTGTTAGAGATGAGATGCGAGTACCGAGATGGTTTATTGCTCAACATTCTTCAGGTACTTAAGGAGCTAGGTATAGAGACCACTGCGGTTCACACCGCCTTGAACGACCACCATTTTGAGGCAGAGATAAGGGCGAAAGTGAGAGGGAAGAAACCAACCATTGCTGAGGTTAAAATAGCCATCCATCAAATCATATATAATAATAAACTCTAG
>BcaTT8C-d_cds
ATGGATGAATTAAGTATTATACCGTTATGGAAAGTGATCGGGGCTGAGAAAAAAGAGATTCAAGGGCTACTTAAGGCGGTGGTGCAATCTGTGGGGTGGACTTATAGTGTCTTCTGGCAACTTTGTCCTCAACGAAGGAAATTGTTGTGGAGTAGTGGAAACTATAACGGTGCAATAAAGACTAGAAAGACAACTCAGCCGGCGGAAGTTACGGCTGAAGAGGCTGCGTCGGAAAGAAGCCAACAGCTCATGGAGCTTTACGAGACGCTTTTTGCTGGAGAATCATCGATGGAAGCGAGGGCTTGCACAGCACTGTCGCCGGAGGATTTGACGGATCCTGAATGGTTTTATGTGCTGTGTTTCACTTACTCTTTCGAACCTCCTTCTGGGATGCCAGGAAAGGCGTATGCGAGGAGGAAGCACATATGGCTAAGTGGTGCAAATGAGGTTGACAATAAAATCTTCTCTAGGGCTATTTCTGCAAAGAGTGCCAAAATTCAGACAGTGGTTTGCATTCCCGTGCTTGATGGCGTTTTGGAACTAGGCACAACGAACAAGGTCAAAGAGAGTGAAGAGTTTGTTGACCACATAAAGAGTTTCTTCCACAACTACCCGAAGTCAAACACTAAGCCTACTCTTTCTGAACACTTCATCAACGAAGAGCGTGAAGAAGACGAAGACGAAGTAGAAGAAGAAGAAATGACAATGTCAGAGGAGATAAGACTTGGTTCTCCTGATGACGATGACGTCTCCAATCAAAATCTACTCTCTGATTTCCATATAGAAGCAACCAATAGTTTAGATACACACATGGACATGATGAATCTAATGGAGGAAGGCGGAAATTATTCTCAGACAGTATCAACACTTCTCATGTCACAACCCACCAGTCTTCTTTCAGATTCAGTTTCCACATCTTCTTACGTTCAATCATCGTTTATATCGTGGAGAGTTGAGAATGTCAAAGAGCATCAGCAATATCAGCGAGTGGAAAAAGCGGCGTCTTCGTCGTCGCAATGGATGCTCAAACACATAATCTTGAAAGTTCCTTTCCTCCACGACAACACTAAAAATAAGAGGCTGCCGCGAGAAGAGCTTAACCATGTGGTGGCCGAGCGACGCAGAAGAGAGAAGCTAAATGAGAGATTCATAACGTTGAGATCATTGGTTCCATTTGTGACCAAGATGGATAAAGTCTCGATCCTTGGAGACACCATTGAGTACGTAAACCATCTTTCTAAGAGGATCCATGAGCTGGAATCTACTCATCACGAGCCAAACCAAAAGCGGATGCGTATCGGTAAGGGAAGAACTTGGGAAGAGGTGGAGGTTTCCATTATAGAGAGCGATGTTTTGTTAGAGATGAGATGCGAGTACCGAGATGGTTTATTGCTCAACATTCTTCAGGTACTTAAGGAGCTAGGTATAGAGACCACTGCGGTTCACACCGCCTTGAACGACCACCATTTTGAGGCAGAGATAAGGGCGAAAGTGAGAGGGAAGAAACCAACCATTGCTGAGGTTAAAATAGCCATCCATCAAATCATATATAATAATAAACTCTAG
>BcaTT8C-y_genome
ATGGATGAATTAAGTATTATACCGTTATGGAAAGTGATCGGGGCTGAGAAAGAAGAGATTCAAGGGCTACTTAAGGCGGTGGTGCAATCTGTGGGGTGGACTTATAGTGTCTTCTGGCAACTTTGTCCTCAACGAAGGTTCTCTTTTCATTTCATCCATCTCTCACAATATATAAAGCAATATATTTATCTTTATTAATTATAATAAGTAGAAGTTACTAAATGTTAAATCGATTAGGAAATTGTTGTGGAGTAGTGGAAACTATAACGGTGCAATAAAGACTAGAAAGACAACTCAGCCGGCGGAAGTTACGGCTGAAGAGGCTGCGTCGGAAAGAAGCCAACAGCTCATGGAGCTTTACGAGACGCTTTTTGCTGGAGAATCATCGATGGAAGCGAGGGCTTGCACAGCACTGTCGCCGGAGGATTTGACGGATCCTGAATGGTTTTATGTGCTGTGTTTCACTTACTCTTTCGAACCTCCTTCTGGGTACAACAGCTCTCTCTCTGTCTTCAAAGTTTTTTTTTCTTTTCAAAAAGACTCTACCCAGAGTTTCTTAATTTGTCCTTTTCATCTTCTCTTAGAGAAGACAAAAATAGTATTGTGTGTTAAATGCGAATCACAAATACTATGGAAGCATTAAAGACAAACTGGGGACTTTAAGTTACTGAAAGTAGAAATGTATTGAATTTAGTGAAAACGTACACTTCATTTTGGTGAACATAATTGGACCGTTGAGATTCTTATTGGTTTGTTTATTGAGTATCTAAAGTAGGAGCATATATAGATGATAAATGCATAACAAAGTGTGTTAGTTATCGGTATAATTAATGTTTTTTCTCTATGGAGGAAAAAATCAAAATATAATGCGGAAGTATTAATTTGTAGGATGCCAGGAAAGGCGTATGCGAGGAGGAAGCACATATGGCTAAGTGGTGCAAATGAGGTTGACAATAAAATCTTCTCTAGGGCTATTTCTGCAAAGGTTTATTTCCTTTTATTCATTCACCACTACACTGTGCATCTATTTCTACTTATTTAGATATACGCAATTTTATATATATCTCATTCTTCAAACTAATTAATTTTATCTTCGTCTTTACTTGAATGCTCGCTCTTTCCACATTAGAGTGCCAAAATTCAGGTAAATTTCGCCGTCATTAATTAATTATTTAATTTTCGTAGAAACGAAGGTATCAATTAATAAAAGTTATTTTACATGTTGACAAAAAAGAAAAAGTTATTTTACATATTTGAAAATTTTTTTGTGATGAAAAAAAAAACAAATAAAAAAACAGACAGTGGTTTGCATTCCCGTGCTTGATGGCGTTTTGGAACTAGGCACAACGAACAAGGTAAAAATCTCTATTTATGTCGGTACCCAAAATGTAGACGAATATAGTCAGCTCATTCTATGTTACTTAGAGAAATAAAGAAAAATAATATACAGAAACATCAACCATTCGCAGTCATATGATAAAAAATATAGTTTTTCGATTACATTATATACACAACCAAATGATGTAAAATATACAACCTAATGAAAATATGCATAAGAGGAAGAACCAGGGAGATGGATGCATGATATATTGTGTTTGTATGTGAAGGTCAAAGAGAGTGAAGAGTTTGTTGACCACATAAAGAGTTTCTTCCACAACTACCCGAAGTCAAACACTAAGCCTACTCTTTCTGAACACTTCATCAACGAAGAGCGTGAAGAAGACGAAGACGAAGTAGAAGAAGAAGAAATGACAATGTCAGAGGAGATAAGACTTGGTTCTCCTGATGACGATGACGTCTCCAATCAAAATCTACTCTCTGATTTCCATATAGAAGCAACCAATAGTTTAGGTATACCGTACACACCTTTCTTATTACATTAAATTAGTTAACAATATCATTATAATAAATTTTCTAATAATAAATTATTTAAACTGGTTCTCATGTCTGGTAATTCTAACATCTATCATTGTATATATAGATACACACATGGACATGATGAATCTAATGGAGGAAGGCGGAAATTATTCTCAGACAGTATCAACACTTCTCATGTCACAACCCACCAGTCTTCTTTCAGATTCAGTTTCCACATCTTCTTACGTTCAATCATCGTTTATATCGTGGAGAGTTGAGAATGTCAAAGAGCATCAGCAATATCAGCGAGTGGAAAAAGCGGCGTCTTCGTCGTCGCAATGGATGCTCAAACACATAATCTTGAAAGTTCCTTTCCTCCACGACAACACTAAAAATAAGAGGCTGCCGCGAGAAGAGCTTAACCATGTGGTGGCCGAGCGACGCAGAAGAGAGAAGCTAAATGAGAGATTCATAACGTTGAGATCATTGGTTCCATTTGTGACCAAGATGGATAAAGTCTCGATCCTTGGAGACACCATTGAGTACGTAAACCATCTTTCTAAGAGGATCCATGAGCTGGAATCTACTCATCACGAGCCAAACCAAAAGCGGATGCGTATCGGTAAGGGAAGAACTTGGGAAGAGGTGGAGGTTTCCATTATAGAGAGCGATGTTTTGTTAGAGATGAGATGCGAGTACCGAGATGGTTTATTGCTCAACATTCTTCAGGTACTTAAGGAGCTAGGTATAGAGACCACTGCGGTTCACACCGCCTTGAACGACCACCATTTTGAGGCAGAGATAAGGGCGAAAGTGAGAGGGAAGAAACCAACCATTGCTGAGGTTAAAATAGCCATCCATCAAATCATATATAATAATAAACTCTAG
>BcaTT8C-y_cds
ATGGATGAATTAAGTATTATACCGTTATGGAAAGTGATCGGGGCTGAGAAAGAAGAGATTCAAGGGCTACTTAAGGCGGTGGTGCAATCTGTGGGGTGGACTTATAGTGTCTTCTGGCAACTTTGTCCTCAACGAAGGAAATTGTTGTGGAGTAGTGGAAACTATAACGGTGCAATAAAGACTAGAAAGACAACTCAGCCGGCGGAAGTTACGGCTGAAGAGGCTGCGTCGGAAAGAAGCCAACAGCTCATGGAGCTTTACGAGACGCTTTTTGCTGGAGAATCATCGATGGAAGCGAGGGCTTGCACAGCACTGTCGCCGGAGGATTTGACGGATCCTGAATGGTTTTATGTGCTGTGTTTCACTTACTCTTTCGAACCTCCTTCTGGGATGCCAGGAAAGGCGTATGCGAGGAGGAAGCACATATGGCTAAGTGGTGCAAATGAGGTTGACAATAAAATCTTCTCTAGGGCTATTTCTGCAAAGAGTGCCAAAATTCAGACAGTGGTTTGCATTCCCGTGCTTGATGGCGTTTTGGAACTAGGCACAACGAACAAGGTCAAAGAGAGTGAAGAGTTTGTTGACCACATAAAGAGTTTCTTCCACAACTACCCGAAGTCAAACACTAAGCCTACTCTTTCTGAACACTTCATCAACGAAGAGCGTGAAGAAGACGAAGACGAAGTAGAAGAAGAAGAAATGACAATGTCAGAGGAGATAAGACTTGGTTCTCCTGATGACGATGACGTCTCCAATCAAAATCTACTCTCTGATTTCCATATAGAAGCAACCAATAGTTTAGATACACACATGGACATGATGAATCTAATGGAGGAAGGCGGAAATTATTCTCAGACAGTATCAACACTTCTCATGTCACAACCCACCAGTCTTCTTTCAGATTCAGTTTCCACATCTTCTTACGTTCAATCATCGTTTATATCGTGGAGAGTTGAGAATGTCAAAGAGCATCAGCAATATCAGCGAGTGGAAAAAGCGGCGTCTTCGTCGTCGCAATGGATGCTCAAACACATAATCTTGAAAGTTCCTTTCCTCCACGACAACACTAAAAATAAGAGGCTGCCGCGAGAAGAGCTTAACCATGTGGTGGCCGAGCGACGCAGAAGAGAGAAGCTAAATGAGAGATTCATAACGTTGAGATCATTGGTTCCATTTGTGACCAAGATGGATAAAGTCTCGATCCTTGGAGACACCATTGAGTACGTAAACCATCTTTCTAAGAGGATCCATGAGCTGGAATCTACTCATCACGAGCCAAACCAAAAGCGGATGCGTATCGGTAAGGGAAGAACTTGGGAAGAGGTGGAGGTTTCCATTATAGAGAGCGATGTTTTGTTAGAGATGAGATGCGAGTACCGAGATGGTTTATTGCTCAACATTCTTCAGGTACTTAAGGAGCTAGGTATAGAGACCACTGCGGTTCACACCGCCTTGAACGACCACCATTTTGAGGCAGAGATAAGGGCGAAAGTGAGAGGGAAGAAACCAACCATTGCTGAGGTTAAAATAGCCATCCATCAAATCATATATAATAATAAACTCTAG
