# Supplementary material for: Metabolite Profiling and Transcriptome Analysis Provide Insight into Seed Coat Color in Brassica juncea
Source: Int J Mol Sci. 2021 Jul 5;22(13):7215. doi: 10.3390/ijms22137215 (PMC8268557; doi:10.3390/ijms22137215)
Supplement: Supplementary file 1 [file ijms-22-07215-s001.zip › ijms-1245090-SI/Supplementary Table S1.xlsx]

## Sheet: Sheet1
Supplementary Table S1. All the metabolites of B. juncea detected by UPLC-HESI-MS/MS.
Code	type	Proposed compounds	RT(min)	Average m/z	Adduct Ion	MS2	Quantified Standards
38	1	p-coumaric acid	8.26	163.039	[M-H]-	162.84, 149.01, 120.05, 119.05, 59.01	p-coumaric acid
40	1	2-coumaric acid	7.28	163.039	[M-H]-	119.05, 91.05, 80.96, 59.01	p-coumaric acid
43	1	D-3-phenyllactic acid	8.91	165.055	[M-H]-	147.04, 136.93, 121.03, 119.05	p-coumaric acid
57	1	caffeic acid	2.6	179.037	[M-H]-	134.99, 89.02, 87.04, 71.01, 59.01	caffeic acid
67	1	ferulic acid	9.31	193.05	[M-H]-	178.03, 157.57, 149.06, 137.02, 134.04	ferulic acid
73	1	sinapaldehyde	6.19	207.066	[M-H]-	192.04, 162.98, 161.04, 103.92, 87.92, 73.03	sinapic acid
79	1	sinapic acid	9.9	223.061	[M-H]-	208.04, 193.01, 179.07, 164.05, 149.02	sinapic acid
80	1	sinapic acid	6.56	223.061	[M-H]-	208.04, 193.01, 179.07, 164.05, 149.02	sinapic acid
132	1	5-O-caffeoylshikimic acid	7.35	335.078	[M-H]-	205.24, 195.73, 184.08, 179.03, 161.02, 141.5, 135.04	caffeic acid
134	1	sinapoyl malate	10.12	339.073	[M-H]-	226.97, 223.06, 164.05, 149.02, 133.01, 115.00, 71.01	sinapic acid
135	1	sinapoyl malate	9.88	339.073	[M-H]-	224.06, 223.06, 208.04, 164.05, 149.02, 115.00, 71.01	sinapic acid
138	1	caffeic acid hexoside	5.38	341.088	[M-H]-	179.03, 135.04, 119.03, 101.02, 89.02	caffeic acid
141	1	3-caffeoylquinic acid	4.27	353.089	[M-H]-	191.06, 189.07, 179.03, 175.05, 146.06, 135.04	caffeic acid
142	1	ferulic acid hexoside	5.07	355.104	[M-H]-	193.05, 178.03, 149.06, 134.04	ferulic acid
143	1	feruloyl glucose	5.62	355.104	[M-H]-	217.05, 193.05, 175.04, 160.01, 134.04	ferulic acid
147	1	1-O-β-D-glucopyranosyl sinapate	5.7	385.115	[M-H]-	247.06, 223.06, 205.05, 190.03, 164.05,89.02, 59.01	sinapic acid
148	1	1-O-β-D-glucopyranosyl sinapate	6.27	385.115	[M-H]-	247.06, 223.06, 205.05, 190.03, 164.05,89.02, 59.01	sinapic acid
149	1	1-O-β-D-glucopyranosyl sinapate	6.75	385.115	[M-H]-	223.06, 206.05, 205.05, 190.03, 164.05, 89.02, 59.01	sinapic acid
158	1	putative hydroxycinnamic acide derivative	7.31	431.193	[M-H]-	385.18, 223.13, 191.66, 153.09, 71.01	sinapic acid
200	1	1,2-disinapoylglucoside	12.8	591.173	[M-H]-	367.10, 352.08, 223.06, 205.05, 164.05	sinapic acid
225	1	disinapoylgentiobiose	12.07	753.226	[M-H]-	529.16, 247.06, 223.06, 205.05, 190.03, 164.05	sinapic acid
226	1	putative hydroxycinnamic acide derivative	12.67	757.236	[M-H]-	367.10, 341.10, 223.06, 205.05, 193.05, 165.05	sinapic acid
254	1	1,2,2'-trisinapoylgentiobiose	12.86	959.283	[M-H]-	735.21, 529.15, 511.14, 247.06, 223.06, 205.05, 190.03	sinapic acid
255	1	1,2,2'-trisinapoylgentiobiose	13.12	959.283	[M-H]-	735.21, 529.15, 265.07, 223.06, 205.05, 190.03	sinapic acid
256	1	1,6-disinapoylglucoside	12.8	591.173	[M-H]-	367.1, 223.06, 208.04, 205.05, 190.03, 164.05	sinapic acid
257	1	sinapoylgentiobiose	5.8	547.167	[M-H]-	247.06, 223.06, 205.05, 190.03, 164.05, 89.02	sinapic acid
258	1	sinapoylgentiobiose	6.7	547.167	[M-H]-	247.06, 223.06, 205.05, 190.03, 164.05, 101.02	sinapic acid
259	1	sinapoylgentiobiose	7.34	547.167	[M-H]-	223.06, 205.05, 190.03, 179.07, 164.05, 149.02	sinapic acid
95	2	naringenin	2.41	271.058	[M-H]-	251.89, 151.00, 119.05, 110.40, 107.01	epicatechin
96	2	naringenin	13.45	271.061	[M-H]-	251.89, 151.00, 119.05, 110.40, 107.01	epicatechin
104	2	kaempferol	13.48	285.041	[M-H]-	285.04, 253.65, 183.88, 162.00, 113.75	kaempferol
105	2	eriodictyol	6.98	287.057	[M-H]-	201.06, 175.04, 151.04, 149.02, 137.02, 125.02	epicatechin
106	2	epicatechin	6.97	289.072	[M-H]-	245,205,203,179,109	epicatechin
108	2	(+)-3 3' 4' 5 7-pentahydroxyflavan	5.58	289.073	[M-H]-	245.08, 205.05, 203.07, 174.96, 125.02, 109.03	epicatechin
110	2	(+)-catechin	13.16	289.073	[M-H]-	245.08, 203.07, 153.02, 144.04, 125.02, 109.03	epicatechin
118	2	quercetin	13.12	301.036	[M-H]-	211.13, 202.02, 179.00, 151.00, 121.03, 87.01	quercetin
128	2	isorhamnetin	13.55	315.052	[M-H]-	301.03, 300.03, 289.1, 269.09, 151.00, 132.04	isorhamnetin
182	2	oenin	12.69	491.122	[M-H]-	329.06, 328.06, 314.04, 313.03, 285.04, 131.6	epicatechin
193	2	Is-O-glucoside-sulfate	9.3	557.062	[M-H]-	477.11, 395,315.05, 299.02	isorhamnetin
197	2	[DP2]-2	9.52	577.136	[M-H]-	451.10, 425.09, 407.08, 289.07, 245.08, 161.02, 125.02	epicatechin
198	2	[DP2]-1	6.3	577.136	[M-H]-	407.08, 289.07, 245.08, 161.02, 137.02, 125.02, 109.03	epicatechin
202	2	Km-7-neohesperidoside	10.35	593.152	[M-H]-	285.04, 284.03, 153.7, 96.96, 96.61, 95.95	kaempferol
206	2	Km-O-sophoroside	8.78	609.147	[M-H]-	531.90, 429.19, 285.04, 284.03, 255.03	kaempferol
207	2	Km-O-diglucoside	4.83	609.148	[M-H]-	447.09, 285.04, 284.03, 283.02, 96.96	kaempferol
208	2	Km-3-O-glucoside-7-O-glucoside	4.96	609.148	[M-H]-	589.61, 447.09, 285.04, 284.03, 283.02, 96.96	kaempferol
209	2	cyanidin-3,5-di-O-glucoside	6.52	609.148	[M-2H]-	465.1, 447.09, 285.05, 285.04, 283.02, 193.04	epicatechin
210	2	delphinidin-3-O-(6''-O-alpha-rhamnopyranosyl-beta-glucopyranoside)	9.19	609.148	[M-H]-	301.04, 300.03, 192.99, 180.99, 125.02, 96.96	epicatechin
215	2	Qn-3,4'-O-di-beta-glucopyranoside	5.7	625.143	[M-H]-	462.08, 301.04, 299.02, 151.00	quercetin
218	2	Is-3-O-glucoside-7-O-glucoside	6.82	639.158	[M-H]-	477.10, 446.53, 315.05, 313.04, 219.79	isorhamnetin
222	2	Is-3-O-diglucoside-sulfate	5.75	719.115	[M-H]-	639.16, 477.10, 315.05, 241.00	isorhamnetin
223	2	Is-3-O-diglucoside-sulfate	7.94	719.115	[M-H]-	639.15, 500.21, 315.05, 215.86	isorhamnetin
227	2	Km-3-O-sophoroside-7-O-glucoside	4.97	771.201	[M-H]-	609.15, 446.09, 429.08, 285.04, 284.03, 283.03, 255.03	kaempferol
233	2	[DP3]-2	9.41	865.201	[M-H]-	407.07, 289.07, 161.02, 125.02, 91.94	epicatechin
235	2	[DP3]-1	7.47	865.202	[M-H]-	407.08, 289.07, 287.06, 243.03, 161.02, 151.04, 125.02	epicatechin
241	2	Km-3-O-sinapoylsophoroside-7-O-glucoside	6.59	977.259	[M-H]-	815.20, 609.15, 446.09, 284.03, 255.03	kaempferol
246	2	Is-3-O-sinapoyldiglucoside-7-O-glucoside	8.73	1007.27	[M-H]-	845.22, 683.16, 477.11, 329.06, 315.05, 191.03	isorhamnetin
248	2	Km-3-O-sinapoylsophorotrioside-7-O-glucoside	6.33	1139.31	[M-H]-	977.24, 771.19, 429.08, 285.04, 284.03	kaempferol
249	2	[DP4]	7.84	1153.26	[M-H]-	865.19, 575.12, 407.08, 289.07, 125.02	epicatechin
260	2	Is-3-O-glucoside-7-O-acetylglucoside	9.04	681.168	[M-H]-	476.1, 315.05, 314.04, 313.04, 174.96	isorhamnetin
261	2	Is-3-O-glucoside-7-O-glucoside	5.16	639.158	[M-H]-	477.1, 476.1, 315.05, 314.04, 313.04	isorhamnetin
262	2	Is-3-O-sinapoylglucoside-7-O-glucoside	11.79	845.217	[M-H]-	683.16, 477.11, 315.05, 314.04, 205.05, 91.97	isorhamnetin
263	2	Km-3-O-caffeoylsophoroside-7-O-glucoside	7.68	933.232	[M-H]-	771.18, 610.12, 609.13, 323.07, 285.04, 161.02	kaempferol
264	2	Km-3-O-caffeoylsophoroside-7-O-glucoside	5.85	933.232	[M-H]-	771.18, 609.15, 285.04, 284.03, 161.02, 96.96	kaempferol
265	2	Km-3-O-disinapoylgalloyldiglucoside	8.51	1173.33	[M-H]-	1011.28, 815.19, 591.13, 446.08, 285.04, 284.03, 283.02	kaempferol
266	2	Km-3-O-feruloylsophoroside-7-O-glucoside	6.81	947.247	[M-H]-	785.19, 609.15, 315.05, 285.04, 284.03, 283.03	kaempferol
269	2	Km-3-O-sinapoylsophoroside	9.68	815.206	[M-H]-	609.15, 591.14, 285.04, 284.03, 255.03	kaempferol
270	2	Km-3-O-sinapoylsophoroside-7-O-sinapoylglucoside	11.83	1183.31	[M-H]-	815.21, 609.15, 285.04, 284.03, 283.02, 255.03	kaempferol
271	2	Km-3-O-sinapoylsophoroside-7-O-sinapoylglucoside	11.3	1183.32	[M-H]-	815.21, 609.15, 285.04, 284.03, 283.02, 255.03	kaempferol
272	2	Km-3-O-triglucoside-7-O-glucoside	5.19	933.253	[M-H]-	771.2, 447.05, 285.04, 284.03, 283.02, 96.96	kaempferol
273	2	Qn-3-O-diglucoside-7-O-glucoside	4.7	787.196	[M-H]-	625.14, 463.09, 462.08, 301.04, 300.03, 299.02	quercetin
309	2	leucocyanidin	3.6	305.066	[M-H]-	154.02,153.02,151.04,125.02,123.04,109.03	epicatechin
310	2	taxifolin	3.6	303.053	[M-H]-	241.05,217.05,179.00,153.02,125.02	epicatechin
311	2	taxifolin	9.83	303.053	[M-H]-	241.05,217.05,179.00,153.02,125.02	epicatechin
312	2	taxifolin	10.17	303.053	[M-H]-	241.05,217.05,179.00,153.02,125.02	epicatechin
313	2	cyanidin	3.6	285.04	[M-H]-	285.04,239.11,223.45,107.36	epicatechin
23	3	indole-3-carboxyaldehyde	13.03	144.044	[M-H]-	143.03, 115.92, 101.06, 100.93, 99.04	sinigrin
34	3	1H-indole-3-carboxylic acid	9.01	160.04	[M-H]-	131.03, 85.03, 73.03, 71.01, 59.01	sinigrin
35	3	1H-indole-3-carboxylic acid	7.03	160.04	[M-H]-	131.03, 116.05, 85.03, 59.01	sinigrin
52	3	indoleacetic acid	10.55	174.055	[M-H]-	146.96, 131.07, 130.06, 128.05, 118.97, 59.01	sinigrin
144	3	2-propenyl glucosinolate	1.63	358.028	[M-H]-	161.99, 116.02, 96.96, 95.95, 79.96, 74.99	sinigrin
145	3	3-butenyl GSL	2.31	372.043	[M-H]-	259.01, 195.03, 96.96, 95.95 74.99	sinigrin
146	3	3-hydroxypropyl-glucosinolate	2.33	376.034	[M-H]-	134.03, 98.95, 96.96, 81.95, 74.99, 0	sinigrin
150	3	4-pentenyl GSL	4	386.059	[M-H]-	274.99, 259.01, 195.03, 144.05, 96.96, 74.99	sinigrin
151	3	R-2-hydroxy-3-butenyl glucosinolate	1.24	388.038	[M-H]-	259.01, 195.03, 135.97, 119.03, 101.02, 96.96, 74.99	sinigrin
154	3	benzyl glucosinolate	4.31	408.044	[M-H]-	394.02, 166.03, 138.97, 96.96, 79.96, 74.99	sinigrin
155	3	glucoerucin	4.31	420.047	[M-H]-	259.01, 178.04, 96.96, 95.95, 79.96, 74.99	sinigrin
156	3	glucoerucin	4.44	420.047	[M-H]-	259.01, 195.03, 178.03, 119.03, 101.02, 96.96, 95.95, 74.99	sinigrin
157	3	gluconasturtiin	6.16	422.059	[M-H]-	274.99, 259.01, 195.03, 180.05, 96.96, 95.95, 85.03, 74.99	sinigrin
165	3	indolylmethyl glucosinolate	5.15	447.054	[M-H]-	205.04, 96.96, 95.95, 85.03, 79.96, 74.99	sinigrin
172	3	4-hydroxyindol-3-ylmethyl GSL	2.97	463.05	[M-H]-	383.09, 285.02, 259.01, 221.04, 195.03, 169.04, 96.96, 74.99	sinigrin
176	3	4-methoxy-3-indolylmethyl glucosinolate	6.83	477.064	[M-H]-	274.99, 259.01, 235.06, 96.96, 95.95, 79.96, 74.99	sinigrin
181	3	3-benzoyloxypropyl GSL	2.94	479.044	[M-H]-	329.40, 301.01, 259.01, 160.04, 96.96, 74.99	sinigrin
21	1	P-hydroxybenzoic acid	5.35	137.023	[M-H]-	136.86, 135.97, 94.04, 93.03, 92.05
30	1	2,5-dihydroxybenzoic acid	3.49	153.018	[M-H]-	151.00, 125.02, 109.03, 107.01, 83.01, 65.00
46	1	homogenentisic acid	10.15	167.034	[M-H]-	152.74, 152.01, 138.93, 125.02, 123.04, 98.15
9	4	mesaconic acid	1.65	129.018	[M-H]-	128.03, 101.02, 88.04, 86.03, 85.03, 67.02
10	4	citraconic Acid	1.25	129.018	[M-H]-	128.03, 101.02, 85.03, 67.02, 57.03
18	4	D-(+)-malic acid	6.96	133.013	[M-H]-	132.87, 115, 87.04, 72.99, 71.01
27	4	citramalic acid	1.84	147.029	[M-H]-	118.97, 102.95, 99.01, 99.01, 87.01, 85.03
33	4	pimelic acid	6.3	159.065	[M-H]-	130.98, 115.08, 102.99, 97.06, 97.03
36	4	3-hydroxy-3-methylglutaric acid	1.97	161.045	[M-H]-	131.03, 85.03, 85.03, 59.01, 59.01
50	4	suberic Acid	8.97	173.081	[M-H]-	130.06, 129.09, 111.08, 93.03
53	4	2-Isopropylmalic acid	5.56	175.06	[M-H]-	174.83, 146.96, 118.97, 115.04, 113.06
70	4	sebacic acid	13.14	201.113	[M-H]-	184.10, 183.10, 140.11, 139.11, 57.03
99	4	FA 18:3	15.23	277.218	[M-H]-	182.00, 99.52, 87.83, 82.65, 65.93, 52.86
100	4	FA 18:2	16.7	279.233	[M-H]-	98.72, 94.65, 56.69
116	4	12,13-EODE	15.03	295.228	[M-H]-	278.00, 277.17, 195.26, 183.24
121	4	9-HpOTrE	14.13	309.208	[M-H]-	291.14, 275.19, 247.23, 229.2, 227.2, 185.13, 171.16
122	4	13-HpOTrE(r)	14.26	309.208	[M-H]-	291.2, 197.12, 195.14, 195.1, 171.1, 113.1
123	4	13-HpOTrE(r)	14.79	309.208	[M-H]-	291.2, 247.25, 227.18, 209.05, 195.1, 171.1
124	4	9-HPODE	14.69	311.223	[M-H]-	293.17, 275.16, 249.26, 197.11, 185.14, 171.08
126	4	9,10-DiHOME	14.5	313.239	[M-H]-	312.17, 295.22, 201.11, 183.14, 171.10
127	4	9,10-DiHOME	14.58	313.239	[M-H]-	295.17, 277.17, 201.07, 199.12, 171.14, 165.12
130	4	PG 4:0; PG(2:0/2:0)	6.97	329.068	[M-H]-	269.04, 178.06, 175.07, 160.05, 118.94, 96.96
136	4	FAHFA 20:1; FAHFA(18:1/2:0)	15.1	339.255	[M-H]-	297.24, 183.01, 75.02, 74.58, 63.12, 59.01
137	4	FAHFA 20:1; FAHFA(15:1/5:0)	14.87	339.255	[M-H]-	321.25, 297.24, 279.23, 183.01, 98.95, 59.01
152	4	FAHFA 24:1; FAHFA(15:1/9:0)	16.63	395.317	[M-H]-	349.31, 244.24, 225.69, 155.14, 117.73, 75.32
171	4	LysoPE 16:0	15.36	452.279	[M-H]-	256.24, 255.23, 214.05, 196.04, 140.01, 78.96
175	4	LysoPE 18:3	14.64	474.264	[M-H]-	278.22, 277.22, 214.05, 196.04, 140.01, 78.96
180	4	LysoPE 18:1	15.48	478.295	[M-H]-	282.25, 214.05, 196.04, 152.99, 140.01, 78.96
185	4	LysoPC 14:0	14.7	512.3	[M+FA-H]-	452.27, 435.72, 228.20, 227.20, 224.07, 84.74, 78.96
186	4	LysoPC 15:1	14.64	524.301	[M+FA-H]-	464.27, 240.2, 239.20, 182.64, 152.99, 110.56, 81.68
187	4	LysoPC 15:0	14.9	526.316	[M+FA-H]-	466.29, 425.48, 360.48, 241.22, 228.05, 140.38, 91.94
190	4	LysoPC 16:1	14.83	538.318	[M+FA-H]-	478.30, 270.68, 254.22, 253.22, 224.07, 91.94, 78.96
191	4	LysoPC 16:0	15.36	540.331	[M+FA-H]-	480.31, 256.24, 255.23, 242.08, 224.07, 152.99, 78.96
194	4	LysoPC 18:3	14.66	562.315	[M+FA-H]-	278.22, 277.22, 255.23, 224.07, 152.99, 78.96
195	4	LysoPC 18:2	15	564.332	[M+FA-H]-	280.24, 279.23, 224.07, 168.04, 152.99, 78.96
201	4	LysoPC 20:2	15.61	592.365	[M+FA-H]-	532.34, 308.26, 307.26, 277.22, 224.07, 152.99, 78.96
203	4	LysoPC 20:1	16.3	594.38	[M+FA-H]-	573.01, 534.35, 310.28, 309.28, 224.07, 152.99, 78.96
204	4	LysoPI 18:2	13.9	595.291	[M-H]-	315.05, 279.23, 241.01, 223.00, 152.99, 78.96
232	4	MGDG 36:5; MGDG(18:2/18:3)	16.19	821.543	[M+FA-H]-	280.23, 279.23, 277.22, 253.09, 101.02, 89.02, 59.01
236	4	DGDG 34:6; DGDG(16:3/18:3)	18.22	953.548	[M+FA-H]-	397.13, 277.22, 249.18, 113.02, 101.02, 89.02, 71.01
244	4	DGDG 36:4; DGDG(18:1/18:3)	16.08	985.611	[M+FA-H]-	397.13, 281.25, 279.23, 277.22, 101.02, 89.02, 71.01
1	5	1-aminocyclopropane-1-carboxylic acid	1.85	100.039	[M-H]-	99.01, 98.96, 73.03, 71.01, 59.01
2	5	DL-3-aminoisobutyric acid	1.16	102.055	[M-H]-	101.02, 84.04, 73.03, 59.01, 57.03, 55.02
3	5	glyceric acid	1.23	105.018	[M-H]-	103.00, 76.01, 75.01, 74.00, 72.99, 59.01
4	5	maleic acid	1.55	115.002	[M-H]-	114.93, 87.01, 72.02, 71.01, 59.01
5	5	ketovaline	3.76	115.039	[M-H]-	114.93, 102.99, 71.05, 71.01, 59.01
6	5	threonine	1.15	118.05	[M-H]-	115.04, 114.93, 102.99, 71.05, 71.01, 59.01
7	5	4-chlorophenol	3.25	127.002	[M-H]-	91.02, 83.01, 82.94
8	5	L-5-oxoproline	1.29	128.034	[M-H]-	101.02, 85.03, 84.94, 80.96, 57.03
11	5	ketoisoleucine	5.4	129.054	[M-H]-	128.03, 101.02, 88.04, 85.03, 84.94
12	5	trans-4-Hydroxy-L-proline	1.89	130.05	[M-H]-	129.02, 88.04, 87.04, 86.03, 85.03
13	5	creatine	10.55	130.065	[M-H]-	128.05, 102.99, 88.04, 87.04, 85.03, 57.03
14	5	L-beta-Homovaline	2.05	130.086	[M-H]-	88.04, 87.04, 87.01, 86.03, 85.03
15	5	glutaric acid	3.4	131.034	[M-H]-	113.02, 88.05, 87.04, 85.03, 73.03, 57.03
16	5	L-asparagine	1.15	131.045	[M-H]-	115.00, 114.02, 113.03, 88.04, 85.03, 71.01, 70.03
17	5	aspartate	1.16	132.029	[M-H]-	115.00, 114.02, 113.03, 88.04, 88.04, 71.01
19	5	adenine	4.53	134.046	[M-H]-	133.05, 133.01, 115, 107.04, 87.04, 71.01
20	5	L-threonic acid hemicalcium salt	1.21	135.029	[M-H]-	117.02, 89.02, 87.01, 75.01, 72.99, 59.01
22	5	O-phosphoethanolamine	1.13	140.011	[M-H]-	139.04, 139.00, 95.05, 85.03, 78.96
24	5	2-oxoglutarate	1.62	145.013	[M-H]-	115.00, 101.06, 101.02, 71.01, 57.03
25	5	glutamine	1.15	145.061	[M-H]-	128.03, 127.05, 109.04, 84.04
26	5	L-glutamic acid	1.16	146.045	[M-H]-	145.06, 128.03, 127.05, 109.04, 102.05, 84.04
29	5	benzisothiazolone	18.77	149.994	[M-H]-	122.00, 107.01, 106, 97.99
31	5	L-histidine	1.12	154.061	[M-H]-	137.03, 136.05, 110.07, 108.06, 93.04, 72.01
32	5	N-isovaleroylglycine	13.38	158.082	[M-H]-	130.98, 114.09, 102.99, 97.06, 96.08
39	5	trans-ortho-coumaric acid	8.26	163.039	[M-H]-	149.01, 120.05, 119.05, 59.01
44	5	pyridoxal	13.86	166.05	[M-H]-	138.93, 136.05, 123.04, 121.03
47	5	DL-isocitric acid	1.25	173.008	[M-H2O-H]-	129.02, 111.01, 99.01, 85.03, 71.01, 67.02, 57.03
48	5	cis-aconitate	1.65	173.008	[M-H]-	129.02, 111.01, 93.03, 85.03, 71.01, 67.02
51	5	L-(+)-arginine	1.13	173.104	[M-H]-	156.08, 145.00, 132.08, 131.08, 111.08, 93.03
54	5	D(-)-gulono-gamma-lactone	1.17	177.04	[M-H]-	129.02, 99.01, 87.01, 85.03, 78.96, 71.01, 59.01
56	5	cyclamate	1.91	178.05	[M-H]-	79.96, 90.98, 80.97,
58	5	D-(-)-tagatose	3.32	179.056	[M-H]-	134.99, 89.02, 75.01, 72.99, 71.01, 59.01
59	5	D-(+)-galactose	1.15	179.056	[M-H]-	113.02, 101.02, 89.02, 75.01, 71.01, 59.01
60	5	4-pyridoxic acid	1.97	182.045	[M-H]-	139.98, 138.05, 108.04, 96.96
62	5	3-phospho-D-glycerate	1.2	184.985	[M-H]-	166.97, 152.99, 110.98, 96.97, 78.96
63	5	metamitron-desamino	2.13	186.076	[M-H]-	117.03, 72.01
64	5	kynurenic acid	5.12	188.035	[M-H]-	159.88, 145.05, 144.04, 141.87, 125.1, 61.99
65	5	N-acetylglutamate	1.68	188.056	[M-H]-	170.05, 144.07, 128.03, 102.05, 100.08, 59.01
66	5	5-hydroxyindoleacetic acid	6.22	190.051	[M-H]-	147.06, 146.06, 144.04, 131.04, 128.05, 111.01
68	5	3-(4-hydroxy-3-methoxyphenyl)prop-2-enoic acid	9.31	193.05	[M-H]-	178.03, 157.57, 149.06, 137.02, 134.04, 95.84
69	5	gluconate	1.17	195.051	[M-H]-	129.02, 99.01, 87.01, 85.03, 75.01, 59.01
74	5	mucic acid	1.2	209.03	[M-H]-	191.02, 133.01, 89.02, 85.03, 71.01, 59.01
76	5	(+-)-jasmonic acid	13.58	209.118	[M-H]-	165.13, 124.04, 96.96, 59.01
77	5	D-(+)-pantothenic acid	3.49	218.103	[M-H]-	147.08, 146.08, 130.09, 88.04, 71.05, 71.01
81	5	dinoseb	6.82	239.059	[M-H]-	171.29, 159.1, 122.29, 105.15, 96.96, 76.89
82	5	dinoseb	14.98	239.067	[M-H]-	222.06, 221.06, 209.07, 194.05, 194.05
83	5	thiopental	13.11	241.109	[M-H]-	197.12, 100.98, 57.98
84	5	cytidine	14.53	242.082	[M-H]-	227.06, 214.16, 201.37, 197.06, 186.18, 64.95
85	5	uridine	1.64	243.063	[M-H]-	200.06, 152.04, 140.03, 122.02, 110.02, 82.03
86	5	D-glucosamine-6-phosphate	7.85	258.039	[M-H]-	248.33, 232.04, 230.03, 190.05, 146.06, 144.04
87	5	bromacil	2.98	259.013	[M-H]-	202.95, 159.94, 138.97, 96.96, 78.92
90	5	D-mannose-6-phosphate	1.12	259.022	[M-H]-	199.00, 168.99, 138.98, 131.08, 96.97, 78.96
91	5	mannose 6-phosphate	1.21	259.022	[M-H]-	198.99, 138.97, 96.97
92	5	(+/-)-cis,trans-abscisic acid	13.09	263.129	[M-H]-	219.14, 204.12, 201.13, 152.08, 151.08, 139.08
93	5	inosine	1.19	267.073	[M-H]-	113.02, 89.02, 87.01, 85.03, 71.01, 59.01
94	5	inosine	1.76	267.074	[M-H]-	223.16, 178.91, 135.03, 130.09
97	5	flufenacet ESA	14.6	274.047	[M-H]-	232.01, 152.09, 120.96, 79.96
101	5	guanosine	1.72	282.085	[M-H]-	154.38, 151.04, 150.04, 133.02, 96.96
102	5	xanthosine	2.08	283.069	[M-H]-	222.03, 151.03, 119.7, 112.99, 96.96
120	5	2'-Deoxyuridine-5'-monophosphate	10.56	307.029	[M-H]-	228.07, 227.07, 215.17, 147.5, 147.01, 79.96
129	5	thymidine-5'-monophosphate	13.13	321.045	[M-H]-	318.67, 241.09, 159.07, 137.02, 125.02, 79.96
131	5	gibberellin A20	13.21	331.156	[M-H]-	287.69, 286.58, 269.36, 224.68, 98.62, 83.4
139	5	melibiose	9.03	341.105	[M-H]-	314.09, 274.07, 175.02, 169.04, 144.04, 89.02
140	5	adenosine 5'-monophosphate	1.2	346.056	[M-H]-	211.00, 150.98, 138.98, 134.05, 96.97, 78.96
153	5	uridine 5'-diphosphate	1.34	402.997	[M-H]-	158.92, 96.96, 95.95, 79.96, 78.96, 74.99
183	5	D-(+)-raffinose	1.18	503.162	[M-H]-	221.07, 179.05, 113.02, 101.02, 89.02, 71.01, 59.01
188	5	UDP-xylose	1.1	535.037	[M-H]-	323.03, 211.00, 158.92, 111.02, 96.97, 78.96
189	5	UDP-xylose	1.33	535.037	[M-H]-	323.03, 96.97, 96.96, 95.95, 79.96, 78.96
205	5	uridine 5'-diphospho-N-acetylglucosamine	1.1	606.076	[M-H]-	282.04, 272.96, 158.92, 96.97, 96.96, 78.96
275	6	un1	1.47	117.018	[M-H]-	116.93,99.01,73.03
276	6	un2	7.31	131.07	[M-H]-	131.07,85.06
277	6	un3	1.18	171.005	[M-H]-	80.24,120.38,126.88,149.69
278	6	un4	1.39	191.019	[M-H]-	129.02,173.01,111.01,87.01,85.03
279	6	un5	1.78	191.019	[M-H]-	129.02,173.01,111.01,87.01,85.03
280	6	un6	1.3	259.012	[M-H]-	241.00,138.97,96.96,78.96
281	6	un7	2.3	259.013	[M-H]-	259.01,96.96,78.96
282	6	un8	4.67	296.082	[M-H]-	223.63,134.05,117.85
283	6	un9	1.67	323.029	[M-H]-	211.00,150.98,111.02,96.97,78.96
284	6	un10	3.67	406.031	[M-H]-	259.01,195.03,101.02,96.96,74.99
285	6	un11	10.99	447.092	[M-2H]-	286.04,284.03,255.03,227.03,174.96
286	6	un12	11.38	447.092	[M-H]-	315.07,285.04,257.05,174.96,151.00,118.55
287	6	un13	12.11	461.108	[M-2H]-	299.06,283.02,269.05,203.92,121.53,96.96
288	6	un14	11.91	461.108	[M-2H]-	298.05,283.02,255.03,125.87
289	6	un15	1.38	565.047	[M-H]-	384.98,323.03,272.96,241.01,158.92,96.97,78.96
290	6	un16	9.79	579.135	[M-2H]-	428.15,353.10,300.03,190.05,146.06,96.96
291	6	un17	8.33	595.13	[M-H]-	445.08,300.03,271.02,179.00,148.02
292	6	un18	9.15	595.131	[M-2H]-	445.08,300.03,271.02,179.00
293	6	un19	10.01	623.16	[M-H]-	314.04,299.02,271.02,179.00
294	6	un20	3.47	368.061	[M-H]-	273.51,146.02,61.99
295	6	un21	3.6	403.034	[M-H]-	346.62,153.02,96.96
296	6	un22	3.54	437.109	[M-H]-	197.04,131.03,125.02,87.04
297	6	un23	5.09	447.142	[M-H]-	301.07,215.07,149.02,96.96,74.99
298	6	un24	5.68	447.142	[M-H]-	301.07,215.07,191.03,139.04,75.01
299	6	un25	3.29	468.042	[M-H]-	425.41,161.97,153.02,57.97
300	6	un26	3.56	524.177	[M-H]-	218.10,153.02,146.08,88.04
301	6	un27	7.07	579.151	[M-H]-	289.07,245.08,203.07,125.02
302	6	un28	9.63	623.141	[M-H]-	425.08,407.08,289.07,245.08,137.02,125.02
303	6	un29	6.43	645.122	[M-H]-	473.08,447.07,321.04,311.05,295.02,137.02,125.02
304	6	un30	8.09	720.161	[M-H]-	559.18,289.07,167.03,125.02
305	6	un31	10.18	720.161	[M-H]-	719.28,527.22,479.20,330.14,125.02
306	6	un32	7.7	813.738	[M-H]-	693.22,407.08,289.07,243.03,161.02,125.02
307	6	un33	7	888.306	[M-H]-	303.09,294.13,289.07,245.08
308	6	un34	7.04	889.312	[M-H]-	422.06,348.87,259.01,96.96
Note: Code represents the order of compounds in the self-built metabolic database. Type 1, phenolic acids; type 2, flavonoids; type 3, glucosinolate; type 4, lipids compounds; type 5, other hydroxycinnamic acid coupounds; type 6, unknow compounds; Is, isorhamnetin; Km, kaempferol; Qn, quercetin; GSL, glucosinolate; DP, degree of polymerization of the epicatechin unit.
