# Supplementary material for: Metabolite Profiling and Transcriptome Analysis Provide Insight into Seed Coat Color in Brassica juncea
Source: Int J Mol Sci. 2021 Jul 5;22(13):7215. doi: 10.3390/ijms22137215 (PMC8268557; doi:10.3390/ijms22137215)
Supplement: Supplementary file 1 [file ijms-22-07215-s001.zip › ijms-1245090-SI/Supplementary Table S10.xlsx]

## Sheet: Table S1
Supplementary Table S9. Primers used in present study.
Gene ID	Gene name	Primer sequence (5'-3')		Application
BjuA020089	BAN_D	CAGAGATTGCGGATTTTCTCAG	TCCTTTTGACTCGAAGTACTCC	RT-qPCR
BjuA004031	ANS_E	TGAAAGAGTTGAGAGCTTAGCA	ATTAGTTCAACCGGTACACCAT	RT-qPCR
BjuA033678	DFR_A	CCACTTGGACGATTTATGCAAT	CAAACGTTGAAGGCACGTTATA	RT-qPCR
BjuA034148	TT8_A	AAGACTTGGTTCTCCTGATGAC	CTGAAAGAAGACTTGTGGGTTG	RT-qPCR
BjuA047389	CHS_C	TCGGAGAGAAACCAATCTTTGA	GGTTTAAACGCTTCGTCTAGAC	RT-qPCR
BjuA004576	CHI_F	GGATATCCACGGAAAATTCGTG	ACACAGTTCTCCGTTACTTTCT	RT-qPCR
BjuA035478	F3H_C	AAAAGAGGAGAGATCTGTCGAC	TATCGGCCACCAAACTAGTATC	RT-qPCR
BjuA047311	TT7_A	GACAACGATGGAGAATGTTGAG	CTCTTCCTGTCGAACATGTTTG	RT-qPCR
BjuA008612	FLS3_A	AGGTGAATGAGGAGTATGCAAA	TTCAATGCATCACGATGTAACC	RT-qPCR
BjuA028371	TT2_B	ACTGTGAAGGAAAACGTGATTG	GAGACATTACGTTTCCACAACC	RT-qPCR
BjuB035464	TT19_B	TCAAGCTTTTTGAATCTCGAGC	TAGAGACTTTCCCAAAAGGTCC	RT-qPCR
BjuB021883	UGT_C	GCTCGTCTTCATGAGAACTTTC	GAGGTACACAACTGAAGACTCA	RT-qPCR
BjuB045250	TIPS-41	TGAAGAGCAGATTGATTTGGCT	ACACTCCATTGTCAGCCAGTT	RT-qPCR
TT8A	TT8A	ATGGATGAATTAAGTATCATACCGTTATGG	CTAGAGTTTATTATTATATATGATTTGATGGATGGC	homology-based cloning
TT8B	TT8B	ATGGATGAATCAAGTATTATACAGGTATGG	CTAGAGTTTATTTTGAGATATGATTTGATGGATG	homology-based cloning
TT8C	TT8C	ATGGATGAATTAAGTATTATACCGTTATGG	CTAGAGTTTATTATTATATATGATTTGATGGATGGC	homology-based cloning
M13	/	GTAAAACGACGGCCAG	CAGGAAACAGCTATGAC	Sequenced
