# Supplementary material for: Metabolite Profiling and Transcriptome Analysis Provide Insight into Seed Coat Color in Brassica juncea
Source: Int J Mol Sci. 2021 Jul 5;22(13):7215. doi: 10.3390/ijms22137215 (PMC8268557; doi:10.3390/ijms22137215)
Supplement: Supplementary file 1 [file ijms-22-07215-s001.zip › ijms-1245090-SI/Supplementary Table S2.xlsx]

## Sheet: Sheet1
Supplementary Table S2. The information of differential compounds detected by VIP value and fold change value between the yellow- and dark-seeded B. juncea.
Type	Code	Proposed compounds	20DAP				30DAP				40DAP
			VIP-values	FC	p-values	variation	VIP-values	FC	p-values	variation	VIP-values	FC	p-values	variation
1	38	p-coumaric acid	0.622937	0.2279	0.00023803	no change	0.348195	1.1707	0.80566	no change	1.58214	0.085575	3.6411e-06	down regulation
1	40	2-coumaric acid	0.986731	0.27663	0.00013658	no change	1.76809	0.36691	3.5732e-07	down regulation	0.320416	0.36381	0.0097926	no change
1	43	D-3-Phenyllactic acid	1.61189	0.091428	4.988e-06	down regulation	1.13017	0.43142	0.00010358	down regulation	0.735722	0.52337	0.0034476	no change
1	57	caffeic acid	0.052301	0.47911	0.023701	no change	0.566732	0.41782	0.28775	no change	0.245334	0.41657	0.41485	no change
1	67	ferulic acid	0.93401	2.4898	0.51594	no change	1.42966	2.8938	0.0034398	up regulation	0.753148	0.68807	0.3339	no change
1	73	sinapaldehyde	1.56351	0.15647	7.1356e-05	down regulation	0.583728	0	0	no change	0	0	0	no change
1	79	sinapic acid	0.0519666	0.43911	0.62783	no change	0.864467	0.15703	0.0086492	no change	0.93449	6.9153	0.1711	no change
1	80	sinapic acid	0.236933	0.25261	0.00081683	no change	0.868621	0.43662	0.051949	no change	0.118592	0.3858	0.2825	no change
1	132	5-O-caffeoylshikimic acid	1.2812	0.019592	6.8255e-05	down regulation	1.15086	0	0	no change	0.536019	0	0	no change
1	134	sinapoyl malate	1.51298	0.056614	9.9531e-06	down regulation	0.699585	0.23221	0.47261	no change	0.641272	1.891	0.98595	no change
1	135	sinapoyl malate	0.738834	0.05544	0.24417	no change	0	0	0	no change	0.801572	0	0	no change
1	138	caffeic acid hexoside	0.339338	0.50165	0.24002	no change	0.432547	0.52677	0.27027	no change	0.631114	0.97096	0.078383	no change
1	141	3-caffeoylquinic acid	0.888495	0.094067	0.070966	no change	0.67269	0	0	no change	0.666955	0.04418	0.055488	no change
1	142	ferulic acid hexoside	0.178827	0.69235	0.034212	no change	0.922298	0.055165	0.024976	no change	0.641374	0.2167	0.33687	no change
1	143	feruloyl glucose	1.10469	0.45509	0.072247	no change	0.460751	0.49196	0.2904	no change	0.473838	0	0	no change
1	147	1-O-β-D-glucopyranosyl sinapate	1.20121	0.77837	0.076576	no change	1.17486	0.38844	9.338e-05	down regulation	1.94129	0.053625	1.0471e-12	down regulation
1	148	1-O-β-D-glucopyranosyl sinapate	0.823607	0.93926	0.70598	no change	0.611683	0.36855	0.0088689	no change	0.923104	0.87053	0.76404	no change
1	149	1-O-β-D-glucopyranosyl sinapate	0.653092	0.45023	0.81049	no change	1.62259	0.24434	0.00056526	down regulation	0.395539	0.54451	0.018025	no change
1	158	putative hydroxycinnamic acide derivative	0.373752	0.57431	2.9733e-07	no change	1.00584	0.51925	0.00025271	down regulation	0.659128	0.41023	4.6851e-05	no change
1	200	1,2-disinapoylglucoside	0.934243	2.5369	0.68252	no change	0.0690238	0.494	0.066606	no change	1.04803	1.3747	0.74128	no change
1	225	disinapoylgentiobiose	0.233701	0.35933	0.00087566	no change	0.45863	0.3459	0.13341	no change	1.08579	0.87314	0.62145	no change
1	226	putative hydroxycinnamic acide derivative	0.803769	3.2042	0.37483	no change	0.0473345	0.74549	0.17486	no change	1.04039	1.8855	0.24633	up regulation
1	254	1,2,2'-trisinapoylgentiobiose	1.1925	0.98197	0.52732	no change	0.223431	0.53315	0.091369	no change	1.01781	0.78397	0.38579	no change
1	255	1,2,2'-trisinapoylgentiobiose	0.106806	0.38928	0.16601	no change	0.0920224	0	0	no change	0.592606	2.6251	0.64665	no change
1	256	1,6-disinapoylglucoside	0.869405	1.8609	0.40979	no change	0.0961312	0.4725	0.063042	no change	1.05576	1.294	0.73139	no change
1	257	sinapoylgentiobiose	0.195697	0.52827	0.19343	no change	1.13099	0.12126	0.00040262	down regulation	0.121724	0.56617	0.15527	no change
1	258	sinapoylgentiobiose	0.417	0.198	0.031193	no change	0.565785	0.25969	0.011996	no change	0.29987	0.38751	0.06954	no change
1	259	sinapoylgentiobiose	1.05619	0.68523	0.17052	no change	0.557677	0.19485	0.074579	no change	0.42257	0.65234	0.63122	no change
2	95	naringenin	0.955029	0.52032	0.00070695	no change	0.192497	0.57344	0.22685	no change	0.911481	0.62856	0.39744	no change
2	96	naringenin	1.67091	0.88401	0.51681	no change	1.44373	2.9555	0.0007956	up regulation	1.46776	3.2427	7.0802e-05	up regulation
2	104	kaempferol	0.569051	0.50418	0.18084	no change	0.0865918	0.77037	0.3054	no change	0.377342	0.39489	0.28549	no change
2	105	eriodictyol	1.9744	45.634	7.2075e-06	up regulation	2.00926	2732.3	9.9141e-13	up regulation	1.95106	615.06	1.0192e-13	up regulation
2	106	epicatechin	1.88879	60.921	0.00012622	up regulation	1.94704	494.35	1.1159e-11	up regulation	1.93423	243.94	4.7948e-10	up regulation
2	108	(+)-3 3' 4' 5 7-Pentahydroxyflavan/Epicatechin	1.81656	4.6767	1.3342e-06	up regulation	1.90084	4.7528	2.4978e-08	up regulation	2.00541	2.7292	1.7704e-06	up regulation
2	110	(+)-Catechin	1.12988	3.4296	0.16994	up regulation	1.53912	9.1286	6.5039e-06	up regulation	1.79466	4.8558	2.1018e-05	up regulation
2	118	quercetin	1.8542	2.3099	0.0018938	up regulation	1.91469	4.8012	1.6718e-09	up regulation	1.83272	2.9365	7.128e-05	up regulation
2	128	isorhamnetin	0.858301	0.60662	0.029933	no change	1.537	1.7709	0.010612	up regulation	1.27095	1.0553	0.50364	no change
2	182	oenin	1.35783	79.572	1.0714e-08	up regulation	1.66997	15.839	2.2283e-05	up regulation	1.4151	7.8142	8.1404e-05	up regulation
2	193	Is-O-glucoside-sulfate	1.06565	1.5915	0.03824	no change	1.37593	1.3993	0.065943	no change	1.49307	1.4515	0.12552	no change
2	197	[DP2]-2	1.13545	41.518	0.26467	up regulation	1.93216	1168.5	2.2618e-11	up regulation	1.85839	263.83	7.9811e-07	up regulation
2	198	[DP2]-1	1.53615	114.18	2.3043e-05	up regulation	1.86945	527.47	2.8717e-10	up regulation	1.85083	549.83	1.0376e-07	up regulation
2	202	Km-7-neohesperidoside	0	0	0	no change	0.368785	1.7587	0.89161	no change	0.440087	0.60867	0.066668	no change
2	206	Km-O-sophoroside	1.15104	1.3371	0.45753	no change	0.24205	0.81466	0.31204	no change	0.779046	0.70391	0.76975	no change
2	207	Km-O-diglucoside	0	0	0	no change	0.408782	1.2904	0.49531	no change	1.39918	2.2726	0.19319	up regulation
2	208	Km-3-O-glucoside-7-O-glucoside	0	0	0	no change	1.55973	0.20904	0.00084789	down regulation	0.883574	0.24469	7.1205e-05	no change
2	209	cyanidin-3,5-di-O-glucoside	0.988962	4.6835	0.41118	no change	1.07114	0.23362	0.0010235	down regulation	1.36817	2.7236	0.068986	up regulation
2	210	delphinidin-3-O-(6''-O-alpha-rhamnopyranosyl-beta-glucopyranoside)	1.20059	3.607	0.23268	up regulation	0.419986	0.22696	0.34004	no change	1.06313	0.74624	0.96058	no change
2	215	Qn-3,4'-O-di-beta-glucopyranoside	1.0877	4.6616	0.13751	up regulation	0.819197	0.78108	0.12052	no change	0.946261	0.85635	0.27138	no change
2	218	Is-3-O-glucoside-7-O-glucoside	0.0117027	0.51718	0.266	no change	0.433341	0.32744	0.27296	no change	1.7105	14.052	2.4451e-06	up regulation
2	222	Is-3-O-diglucoside-sulfate	0.659651	2.163	0.82238	no change	0.558249	0.87325	0.57994	no change	0.858002	0.88612	0.74553	no change
2	223	Is-3-O-diglucoside-sulfate	0	0	0	no change	0.164828	0	0	no change	0.496367	0.24963	0.0078963	no change
2	227	Km-3-O-sophoroside-7-O-glucoside	0.487652	0.5979	0.054537	no change	1.15676	0.33025	0.00031462	down regulation	0.859163	0.25631	0.0017503	no change
2	233	[DP3]-2	1.54416	110.57	3.7982e-09	up regulation	1.9209	1783.3	5.5607e-12	up regulation	1.80534	643.99	2.2404e-10	up regulation
2	235	[DP3]-1	1.54703	57.917	5.2365e-08	up regulation	1.79781	1854.9	4.2847e-11	up regulation	1.55869	1926.2	1.5696e-12	up regulation
2	241	Km-3-O-sinapoylsophoroside-7-O-glucoside	0.78508	24.333	0.33538	no change	1.07461	0.35627	0.0058639	down regulation	0.119527	0.41497	0.00056162	no change
2	246	Is-3-O-sinapoyldiglucoside-7-O-glucoside	0	0	0	no change	0.792035	1.4065	0.96575	no change	1.50684	2.0257	0.17516	up regulation
2	248	Km-3-O-sinapoylsophorotrioside-7-O-glucoside	1.54409	0.054602	4.9111e-05	down regulation	0.745408	0.20286	0.0097937	no change	0.474107	1.1849	0.23303	no change
2	249	[DP4]	1.56423	5.6954	2.7947e-05	up regulation	1.77143	8.0635	1.2706e-07	up regulation	1.603	7.9484	6.4086e-06	up regulation
2	260	Is-3-O-glucoside-7-O-acetylglucoside	0.154043	0.41001	0.17274	no change	0.864231	0	0	no change	0.872826	4.373	0.6317	no change
2	261	Is-3-O-glucoside-7-O-glucoside	1.14195	8.7398	0.21453	up regulation	1.79009	25.923	8.8248e-08	up regulation	1.70313	8.5579	0.00039153	up regulation
2	262	Is-3-O-sinapoylglucoside-7-O-glucoside	0	0	0	no change	0.0623566	0	0	no change	1.50217	1.8066	0.55383	up regulation
2	263	Km-3-O-caffeoylsophoroside-7-O-glucoside	0	0	0	no change	1.0977	0.38772	0.0073258	down regulation	1.06348	0.21606	0.00012915	down regulation
2	264	Km-3-O-caffeoylsophoroside-7-O-glucoside	0	0.8042	0.49096	no change	0.857272	0.32976	0.32594	no change	0.599177	0.24357	0.29783	no change
2	265	Km-3-O-disinapoylgalloyldiglucoside	0	0	0	no change	1.31151	0.026684	7.2004e-05	down regulation	1.22243	0.13096	0.00078644	down regulation
2	266	Km-3-O-feruloylsophoroside-7-O-glucoside	0.801811	3.8191	0.19839	no change	1.02451	0.40145	0.0017749	down regulation	0.322168	0.60857	0.054978	no change
2	269	Km-3-O-sinapoylsophoroside	0	0.33213	0.22735	no change	0.763728	0.10866	0.55738	no change	0.225622	0.25835	0.34985	no change
2	270	Km-3-O-sinapoylsophoroside-7-O-sinapoylglucoside	0	0	0	no change	0.603068	0.27275	0.17467	no change	0.224578	0.54785	0.3299	no change
2	271	Km-3-O-sinapoylsophoroside-7-O-sinapoylglucoside	0	0	0	no change	0.869284	0.16897	0.099026	no change	0.845594	0.61102	0.92859	no change
2	272	Km-3-O-triglucoside-7-O-glucoside	0.676617	0	0	no change	0.447197	1.5107	0.41265	no change	0.0673769	0.29393	0.017274	no change
2	273	Qn-3-O-diglucoside-7-O-glucoside	0.468426	0.26361	0.0079001	no change	0.975805	0.35385	0.0057667	no change	1.06723	0.22068	0.00038079	down regulation
2	309	leucocyanidin	1.92326	38.743	0	up regulation	1.8962	1650.3	0	up regulation	1.78261	9.5038	0	up regulation
2	310	taxifolin	1.73558	39.704	0	up regulation	1.88168	9817.7	0	up regulation	1.79337	11.538	0	up regulation
2	311	taxifolin	1.91363	22.082	0	up regulation	1.73973	41.794	0	up regulation	1.76399	6.6587	0	up regulation
2	312	taxifolin	1.8366	32.846	0	up regulation	1.94402	3.0864	0	up regulation	1.70046	2.3231	0	up regulation
2	313	cyanidin	1.87819	280.2	0	up regulation	1.78527	7.3825	0	up regulation	1.65625	8.9284	0	up regulation
3	23	indole-3-carboxyaldehyde	1.27	0.6999	0.029871	no change	0.54345	0.85914	0.80644	no change	0.929629	0.90782	0.17011	no change
3	34	1H-indole-3-carboxylic acid	1.59405	1.5435	0.078908	no change	0.413127	0.60358	0.0065053	no change	0.868829	0.70041	0.22845	no change
3	35	1H-indole-3-carboxylic acid	1.44169	0.22725	2.05e-06	down regulation	0.0118146	0.51379	0.87968	no change	1.09426	0.16884	0.00019929	down regulation
3	52	indoleacetic acid	0.12818	0.45307	0.40822	no change	0.82992	0.40758	0.00064431	no change	0.550174	0.34623	0.002348	no change
3	144	2-propenyl glucosinolate	0	0	0	no change	0.0433435	0	0	no change	0.723023	0	0	no change
3	145	3-Butenyl GSL	0.86437	1.1912	0.97875	no change	0.459154	0.61847	0.048162	no change	0.334886	0.80847	0.16636	no change
3	146	3-Hydroxypropyl-Glucosinolate	0.76074	1.5896	0.88306	no change	0.387444	0.38798	0.064169	no change	0.233876	0.47907	0.080344	no change
3	150	4-Pentenyl GSL	0.485958	1.5019	0.94487	no change	0.89659	0.25787	0.035051	no change	0.722172	0.19671	0.028068	no change
3	151	R-2-hydroxy-3-butenyl glucosinolate	0.388036	0.56226	0.68439	no change	0.559686	0.21949	0.21342	no change	0.78596	0.1698	0.0015931	no change
3	154	benzyl glucosinolate	0.813222	0.92152	0.83932	no change	0.0861409	0.58831	0.0087245	no change	0.993034	0.83671	0.22436	no change
3	155	glucoerucin	0.747443	277.68	0.010092	no change	0.836097	0.043775	0.19647	no change	0	0	0	no change
3	156	glucoerucin	0.496402	1.0866	0.84549	no change	0.56265	0.2011	0.2342	no change	0.34678	0.30698	0.17315	no change
3	157	gluconasturtiin	0.936342	1.9078	0.11853	no change	0.443092	0.43645	0.0051316	no change	1.64004	1.827	0.013979	up regulation
3	165	indolylmethyl glucosinolate	1.34801	7.484	0.0058117	up regulation	1.2469	1.2037	0.41718	no change	1.34087	1.1746	0.41582	no change
3	172	4-Hydroxyindol-3-ylmethyl GSL	0.447277	0.43386	0.06918	no change	0.787756	0.32125	2.3258e-05	no change	0.606124	0.82191	0.24308	no change
3	176	4-Methoxy-3-indolylmethyl glucosinolate	1.14002	0.86022	0.47624	no change	1.44791	0	0	no change	0.843717	2.132	0.72461	no change
3	181	3-Benzoyloxypropyl GSL	0.408387	0.58381	0.18078	no change	0.061706	0.59093	0.71765	no change	0.90494	0.75058	0.99326	no change
1	21	P-Hydroxybenzoic Acid	1.36745	0.68584	0.017883	no change	1.18589	0.63129	0.058638	no change	0.0604441	0.445	0.00044839	no change
1	30	2,5-Dihydroxybenzoic Acid	1.4167	608.61	0.0071518	up regulation	1.51111	281.69	0.023256	up regulation	1.41099	106.51	0.068809	up regulation
1	46	homogenentisic acid	0.570583	0.5457	0.38253	no change	0.279377	1.0407	0.43791	no change	1.68562	0.1013	4.5782e-06	down regulation
4	9	mesaconic acid	1.34914	0.2685	0.0013653	down regulation	0.794949	0.31821	0.00075285	no change	0.927667	0.83995	0.52373	no change
4	10	citraconic Acid	0.842933	0.51558	0.0082567	no change	0.212389	0.50233	0.10734	no change	0.904656	0.32178	3.004e-05	no change
4	18	D-(+)-Malic acid	0.849996	0.2547	0.00059936	no change	0.210294	0.82463	0.62519	no change	0.964943	1.0397	0.25692	no change
4	27	citramalic acid	0.0206542	0.51906	2.8923e-05	no change	1.34474	0.39036	1.3516e-07	down regulation	0.909066	0.31925	1.9835e-06	no change
4	33	pimelic Acid	1.2976	0.23913	0.0012327	down regulation	1.62733	0.17291	1.6497e-07	down regulation	1.01136	0.27645	0.0032879	down regulation
4	36	3-Hydroxy-3-methylglutaric acid	0.487977	0.62672	0.0001569	no change	1.4498	0.44067	1.5823e-07	down regulation	0.619974	0.47468	6.3412e-07	no change
4	50	suberic Acid	0.177724	0.43258	0.011439	no change	0.912851	1.0492	0.57975	no change	0.594537	0.71066	0.079291	no change
4	53	2-Isopropylmalic acid	0.178594	0.38668	0.0044853	no change	1.15048	0.29368	0.0056067	down regulation	0.861475	0.11317	0.0011106	no change
4	70	sebacic acid	0.339561	0.39526	3.0239e-10	no change	0.523565	0.64274	0.0010538	no change	0.944525	0.64096	0.0074217	no change
4	99	FA 18:3	0.625298	0.19895	0.00018155	no change	0.103689	0.66757	0.095062	no change	0.0778119	0.31482	0.34566	no change
4	100	FA 18:2	0.752116	0.28555	0.065289	no change	1.25048	0.16483	0.0080766	down regulation	0.14366	0.45014	0.035827	no change
4	116	12,13-EODE	0.18439	0.30211	0.00046953	no change	0.496404	0.42914	0.16386	no change	1.34092	0.2222	9.7493e-06	down regulation
4	121	9-HpOTrE	1.0359	0.2093	0.00060346	down regulation	0.248155	0.50043	0.53185	no change	0.55104	0.201	0.038213	no change
4	122	13-HpOTrE(r)	0.288859	0.28405	0.15011	no change	0.730069	0.089549	0.0030347	no change	0.360363	0.44894	0.093599	no change
4	123	13-HpOTrE(r)	0.467549	0.20363	0.0011543	no change	0.938417	0.0495	6.6416e-05	no change	0.212281	0.42781	0.21123	no change
4	124	9-HPODE	0.13588	0.32679	0.0013892	no change	0.630588	0.22932	0.26255	no change	0.0534001	0.41022	0.0025808	no change
4	126	9,10-DiHOME	0.751094	0.47122	0.76036	no change	0.261937	0.91478	0.68892	no change	0.880662	0.88787	0.84794	no change
4	127	9,10-DiHOME	0.751094	0.47122	0.76036	no change	0.0333486	0.81699	0.24997	no change	0.51807	0.62857	0.027853	no change
4	130	PG 4:0; PG(2:0/2:0)	1.13222	21.389	0.018226	up regulation	0.445077	0.39669	0.042644	no change	0.61226	0.73199	0.30126	no change
4	136	FAHFA 20:1; FAHFA(18:1/2:0)	0	0	0	no change	0.723666	0.55202	0.086123	no change	0.499754	0.29383	0.008002	no change
4	137	FAHFA 20:1; FAHFA(15:1/5:0)	0	0	0	no change	1.24186	0.18928	0.014935	down regulation	0.993272	0.28958	0.00016633	no change
4	152	FAHFA 24:1; FAHFA(15:1/9:0)	0	0	0	no change	1.04037	0.069086	0.0035616	down regulation	0	0	0	no change
4	171	LysoPE 16:0	1.07245	0.26147	0.010339	down regulation	1.31543	0.02685	1.5469e-05	down regulation	1.42011	0.10769	0.00019437	down regulation
4	175	LysoPE 18:3	0.909715	0.3218	0.032888	no change	1.08164	0.12006	0.0055897	down regulation	1.23273	0.19386	0.00082858	down regulation
4	180	LysoPE 18:1	0.550563	0.22452	0.066764	no change	0.766892	0	0	no change	1.41633	0.030306	0.0022693	down regulation
4	185	LysoPC 14:0	0.71325	0.4521	0.0175	no change	0.755156	0.39657	0.2173	no change	0.271738	0.48777	0.0033483	no change
4	186	LysoPC 15:1	0.0784032	0.3515	0.040669	no change	0.907276	0.22469	0.020465	no change	1.52395	1.654	0.21129	up regulation
4	187	LysoPC 15:0	0	0	0	no change	1.03997	0	0	no change	0.730467	0.6814	0.27902	no change
4	190	LysoPC 16:1	0.051458	0.28836	0.027815	no change	1.07914	0.24188	4.6814e-05	down regulation	0.700637	0.36704	0.005595	no change
4	191	LysoPC 16:0	0.511196	0.43001	0.0086354	no change	1.2106	0.18147	1.0282e-05	down regulation	1.14661	0.30135	1.1088e-05	down regulation
4	194	LysoPC 18:3	0.775656	0.40193	0.01421	no change	1.14703	0.2622	1.3245e-06	down regulation	0.800464	0.36607	0.0010137	no change
4	195	LysoPC 18:2	0.606512	0.51994	0.05964	no change	0.989401	0.22947	5.5353e-05	no change	0.835951	0.32433	0.00040982	no change
4	201	LysoPC 20:2	0	0	0	no change	1.17554	0.20977	6.4129e-05	down regulation	1.21217	0.13825	2.1232e-07	down regulation
4	203	LysoPC 20:1	0	0	0	no change	0	0	0	no change	1.41919	0.024848	3.1272e-05	down regulation
4	204	LysoPI 18:2	0.381345	0.23541	0.094402	no change	0.780061	0.96357	0.17933	no change	0.588422	0.67524	0.60117	no change
4	232	MGDG 36:5; MGDG(18:2/18:3)	1.16575	0.057651	0.0028255	down regulation	0.272709	0.70596	0.5621	no change	0.0109437	0.50802	0.62104	no change
4	236	DGDG 34:6; DGDG(16:3/18:3)	0.362269	0.73434	0.11696	no change	0.120381	0.50327	0.74194	no change	0	0	0	no change
4	244	DGDG 36:4; DGDG(18:1/18:3)	0.256629	0.36619	0.0017721	no change	1.03556	0.27374	0.25157	down regulation	0.468649	0.62777	0.059807	no change
5	1	1-Aminocyclopropane-1-carboxylic acid	0.478555	0.2841	0.0023708	no change	0.525583	0.36109	0.12795	no change	0.261313	0.27376	0.074654	no change
5	2	DL-3-Aminoisobutyric acid	0.614933	0.46883	0.91667	no change	0.530239	1.1487	0.5675	no change	0.649485	0.78511	0.14497	no change
5	3	glyceric acid	0.14753	0.49173	0.026704	no change	0.0405651	0.58587	0.80764	no change	0.268259	0.7652	0.90736	no change
5	4	maleic Acid	1.02655	0.44942	0.00016892	down regulation	1.08675	0.43362	2.5511e-08	down regulation	0.0911605	0.44119	2.387e-07	no change
5	5	ketovaline	0.859359	0.47155	0.0024524	no change	0.564704	0.67663	0.09297	no change	0.866303	0.47384	0.20236	no change
5	6	threonine	0.00303146	0.47996	9.8952e-05	no change	0.167592	0.51711	0.0021861	no change	0.68997	0.50035	1.8157e-05	no change
5	7	4-Chlorophenol	1.23367	0.33954	0.00048341	down regulation	1.35192	0.42458	0.00013922	down regulation	1.12926	0.57299	0.033211	down regulation
5	8	L-5-Oxoproline	1.44562	0.76027	0.02767	no change	0.0718551	0.50871	0.0099704	no change	1.18866	0.85899	0.19954	no change
5	11	ketoisoleucine	0.235406	0.36143	0.0025422	no change	0.231625	0.53575	0.00020127	no change	0.0974648	0.45033	1.8116e-05	no change
5	12	trans-4-Hydroxy-L-proline	1.31878	0.17079	5.901e-08	down regulation	1.16768	0.20642	0.0032554	down regulation	0.302902	0.32225	0.019149	no change
5	13	Creatine	0.243837	0.39261	0.23563	no change	0.0229476	0.72405	0.95675	no change	0.0181998	0.51045	0.00020521	no change
5	14	L-beta-Homovaline	1.75973	0.5216	7.1384e-06	down regulation	0.250845	0.53544	0.0023773	no change	0.228185	0.48994	0.00195	no change
5	15	glutaric Acid	0.34648	0.47245	0.49201	no change	0.560934	1.0044	0.97585	no change	0.593801	0.85574	0.52227	no change
5	16	L-Asparagine	1.36059	0.92593	0.54046	no change	0.618971	0.72923	0.14395	no change	0.520868	0.5402	0.0011676	no change
5	17	aspartate	0.405634	0.55479	0.00017567	no change	0.93965	0.81665	0.47396	no change	1.52832	0.92448	0.80091	no change
5	19	adenine	1.39489	2.7527	0.035943	up regulation	0.967657	0.040379	0.00052998	no change	0.0951199	0.44683	0.097899	no change
5	20	L-Threonic acid hemicalcium salt	0.148329	0.62734	0.0211	no change	0.821831	0.7026	0.24624	no change	0.44942	0.31143	0.0012749	no change
5	22	O-Phosphoethanolamine	0.434508	0.4801	0.35423	no change	0	0	0	no change	0.00506429	0.37875	0.0091878	no change
5	24	2-Oxoglutarate	1.56555	0.16101	8.3235e-07	down regulation	1.00992	0.42931	0.020796	down regulation	0.149009	0.4523	0.017704	no change
5	25	glutamine	1.13007	0.70704	0.21219	no change	0.0898304	0.58226	0.0029597	no change	0.237287	0.49502	0.0086544	no change
5	26	L-Glutamic acid	1.48008	0.70821	0.03481	no change	0.541603	0.58759	7.3933e-05	no change	1.51415	0.46312	1.6763e-05	down regulation
5	29	benzisothiazolone	0.228623	0.44564	0.17897	no change	0.672718	0.35972	0.016336	no change	0.212284	0	0	no change
5	31	L-Histidine	0.574925	0.39049	0.0011735	no change	0.196352	0.52645	0.020354	no change	0.128422	0.59744	0.05668	no change
5	32	N-Isovaleroylglycine	0.402502	0.4972	0.24972	no change	0.518272	1.1066	0.314	no change	0.743393	0.29274	0.0057042	no change
5	39	trans-ortho-coumaric acid	0.622937	0.2279	0.00023803	no change	0.348195	1.1707	0.80566	no change	1.58214	0.085575	3.6411e-06	down regulation
5	44	pyridoxal	0.419386	0.51695	0.2638	no change	1.0709	1.1174	0.19073	no change	0.278191	0.55727	0.079701	no change
5	47	DL-Isocitric acid	1.49914	0.41044	9.2038e-05	down regulation	1.08301	0.6133	8.6792e-08	down regulation	0.855023	1.0028	0.95285	no change
5	48	cis-Aconitate	1.48992	0.30483	0.0025496	down regulation	1.04359	0.34585	0.00070874	down regulation	0.314972	0.54418	0.41461	no change
5	51	L-(+)-Arginine	0.841871	1.0368	0.86835	no change	0.608852	0.65134	0.25139	no change	1.01861	0.77645	0.1621	no change
5	54	D(-)-Gulono-gamma-lactone	0.48689	0.59817	0.39681	no change	1.18388	4.3882	0.026195	up regulation	1.61955	1.6969	0.080532	up regulation
5	56	Cyclamate	1.13439	1.1285	0.59051	no change	0.494032	0.68263	0.55599	no change	1.10286	0.82046	0.66884	no change
5	58	D-(-)-Tagatose	0.461869	0.30413	0.0020882	no change	0.774068	0.88382	0.88527	no change	1.11312	0.23254	0.00041628	down regulation
5	59	D-(+)-Galactose	0.384242	0.44696	0.0075939	no change	0.337204	0.62342	0.11355	no change	1.46561	0.61112	6.1969e-06	down regulation
5	60	4-Pyridoxic acid	0.473189	0.52568	0.079674	no change	1.07107	1.3058	0.33461	no change	0.591385	0.74631	0.66105	no change
5	62	3-Phospho-D-glycerate	0.413406	0.27456	0.0061288	no change	0.526105	1.817	0.91038	no change	0.456374	0.81173	0.037121	no change
5	63	metamitron-desamino	0.577768	1.0906	0.48242	no change	0.215692	0.44315	0.37921	no change	1.06798	0	0	no change
5	64	kynurenic acid	0.596821	0.24306	0.26947	no change	0.981246	0.34441	0.063059	no change	0.314733	0.33028	0.53492	no change
5	65	N-Acetylglutamate	1.51421	0.033162	1.0005e-06	down regulation	1.16714	0.072674	0.0010038	down regulation	0.351702	0.22683	0.0057865	no change
5	66	5-Hydroxyindoleacetic acid	0.89402	0.82756	0.55441	no change	1.46687	0.45437	7.1666e-07	down regulation	0.558143	0.4361	0.00057358	no change
5	68	3-(4-hydroxy-3-methoxyphenyl)prop-2-enoic acid	0.93401	2.4898	0.51594	no change	1.42966	2.8938	0.0034398	up regulation	0.753148	0.68807	0.3339	no change
5	69	gluconate	0.657002	0.29431	0.00049021	no change	0.409638	0.65266	0.0039145	no change	1.02203	0.54243	3.0081e-05	down regulation
5	74	mucic acid	0.288455	0.48793	0.0050029	no change	0.319218	0.59106	0.050661	no change	0.950293	0.68779	0.077906	no change
5	76	(+-)-Jasmonic acid	0.83406	0.19796	0.0053555	no change	0.74397	0.45806	0.019074	no change	0.151447	0.32024	0.0043274	no change
5	77	D-(+)-Pantothenic acid	1.7817	0.27178	6.4026e-10	down regulation	0.804507	0.3782	0.00020806	no change	0.35207	0.43964	0.0001054	no change
5	81	dinoseb	0	1.2801	0.9032	no change	0.594795	0.41893	0.037365	no change	0.343271	0.45655	0.011663	no change
5	82	dinoseb	0.226209	0.38739	1.2741e-06	no change	0.523782	0.78661	0.010011	no change	0.843913	0.36847	9.9171e-06	no change
5	83	thiopental	0.0519665	0.34547	7.584e-05	no change	0.714236	0.64573	0.47247	no change	0.56311	0.48488	0.050564	no change
5	84	cytidine	0.747272	0.49371	0.68736	no change	1.00567	0.24857	0.012599	down regulation	0.718697	0.20517	0.00046488	no change
5	85	uridine	0.583472	0.22755	0.66529	no change	0.898131	0.22236	0.024803	no change	0.785773	0.020146	0.0076265	no change
5	86	D-Glucosamine-6-phosphate	0	0	0	no change	0	0	0	no change	0.796265	1.0564	0.6845	no change
5	87	bromacil	0	0.34929	0.015934	no change	0.889915	0.12515	0.035172	no change	0.675389	0.26744	0.012789	no change
5	90	D-Mannose-6-phosphate	0.0901387	0.5946	6.7393e-07	no change	0.516226	0.59869	0.011325	no change	0.559206	0.58254	0.002692	no change
5	91	mannose 6-phosphate	0.0901387	0.5946	6.7393e-07	no change	0.516226	0.59869	0.011325	no change	0.559302	0.59841	0.0047157	no change
5	92	(+/-)-cis,trans-abscisic acid	0.689198	0.43714	0.00025436	no change	0.052931	0.54387	0.012504	no change	0.215957	0.46342	0.00047116	no change
5	93	inosine	0.0631192	0.4037	2.5376e-05	no change	0.252851	0.5261	0.014066	no change	0.812678	0.28372	0.00038408	no change
5	94	inosine	0.291885	0.41622	0.016896	no change	0.652466	0.45237	0.012619	no change	0.534395	0.72967	0.67917	no change
5	97	flufenacet ESA	0.480377	0.47208	0.00031095	no change	1.0486	0.51646	0.0006273	down regulation	1.01755	0.6285	0.017327	no change
5	101	guanosine	0.176798	0.37172	0.003997	no change	0.967458	0.30018	0.000124	no change	0.132694	0.42195	0.0066787	no change
5	102	xanthosine	0.621778	0.48762	0.018968	no change	1.08336	0.30361	0.011794	down regulation	0.371148	0.57306	0.82052	no change
5	120	2'-Deoxyuridine-5'-monophosphate	0.0828149	0.36378	0.00055564	no change	0.0853003	0.61588	0.058453	no change	0.419946	0.51386	0.029723	no change
5	129	thymidine-5'-monophosphate	1.55819	2.0898	0.11934	up regulation	1.46557	4.7135	0.00031572	up regulation	1.67275	10.239	4.0042e-05	up regulation
5	131	gibberellin A20	0.783708	5.8144	0.080453	no change	0.0394927	0.66563	0.035892	no change	0.0828939	0.4946	0.0067686	no change
5	139	melibiose	0.382709	0.26833	0.15081	no change	0.821649	0.34489	0.0086689	no change	1.59967	0.13729	8.0814e-06	down regulation
5	140	adenosine 5'-monophosphate	0.648161	0.53007	0.75403	no change	0.663759	0.38248	0.023386	no change	0.468329	0.87243	0.49421	no change
5	153	uridine 5'-diphosphate	0	0.68222	0.030209	no change	0.354502	0.42016	0.22324	no change	0.162815	0.4826	0.012386	no change
5	183	D-(+)-Raffinose	1.1074	0.063182	0.0013183	down regulation	1.39379	0.227	0.00044568	down regulation	0.414834	0.59576	0.069782	no change
5	188	UDP-xylose	0.658702	0.44822	3.7503e-06	no change	0.208385	0.5485	0.0013855	no change	0.388406	0.49989	0.017064	no change
5	189	UDP-xylose	0.319924	0.36458	0.065664	no change	0.00696061	0.52981	0.4807	no change	0.94759	2.408	0.84318	no change
5	205	uridine 5'-diphospho-N-acetylglucosamine	0.638438	0.41711	0.0004699	no change	1.2235	0.38953	0.00035164	down regulation	0.719645	0.37591	3.3065e-05	no change
6	275	un1	0.576367	0.412	0.01113	no change	0.119538	0.62728	0.00046687	no change	0.0870446	0.49776	7.9341e-07	no change
6	276	un2	1.19107	0.53369	0.00020678	down regulation	0.796625	0.56297	1.5426e-05	no change	0.124549	0.42516	0.00047471	no change
6	277	un3	1.41064	0.81564	0.37384	no change	1.25029	0.33588	7.6709e-05	down regulation	1.38176	0.24116	1.1852e-06	down regulation
6	278	un4	1.34587	0	0	no change	0.352782	0	0	no change	0.549688	0.73456	0.00089522	no change
6	279	un5	1.6983	0	0	no change	0.193212	0.6411	0.0081338	no change	0.321955	0.52626	4.112e-05	no change
6	280	un6	0.792119	1.6661	0.093063	no change	0.437427	0.57148	0.006457	no change	0.115854	0.5591	0.0059263	no change
6	281	un7	0.702919	5.4476	0.56769	no change	0.774765	0.22747	0.19323	no change	0.664048	0.16766	0.074263	no change
6	282	un8	0.674163	1.0681	0.81588	no change	0.146138	0	0	no change	0.175895	0	0	no change
6	283	un9	1.209	0.56584	0.018563	down regulation	0.812301	0.39768	0.0001272	no change	0.0915004	0.49908	0.0027788	no change
6	284	un10	0.856529	0.13581	0.0016507	no change	0.476213	1.0642	0.99367	no change	0.766675	0.87172	0.28825	no change
6	285	un11	0.315241	0.37853	0.032425	no change	0.389297	0.58142	0.026067	no change	0.764387	0.41285	4.0564e-06	no change
6	286	un12	0.744922	3.5095	0.40844	no change	0.85228	0.37023	0.0047754	no change	0.611038	0.36009	0.0032464	no change
6	287	un13	1.36644	14.225	1.595e-05	up regulation	1.88523	32.625	5.6116e-07	up regulation	1.65347	4.9229	0.00013079	up regulation
6	288	un14	1.65288	90.449	3.1631e-09	up regulation	1.65384	85.958	8.588e-10	up regulation	1.53095	96.966	5.4057e-08	up regulation
6	289	un15	0.570668	0.61462	0.0022209	no change	0.188973	0.55576	0.025462	no change	0.00871508	0.49422	0.0015782	no change
6	290	un16	0.823995	0.80136	0.61228	no change	0.950938	1.0863	0.23942	no change	1.21594	1.2084	0.15298	no change
6	291	un17	1.24607	2.4127	0.0091543	up regulation	1.03208	1.0201	0.70082	no change	1.35402	1.1809	0.60509	no change
6	292	un18	1.04844	6.294	0.027328	up regulation	0.246628	0.65305	0.010355	no change	0.294317	0.63542	0.24526	no change
6	293	un19	0.944004	0.35692	0.0040573	no change	0.927614	1.1695	0.79271	no change	0.718719	0.71912	0.16873	no change
6	294	un20	1.86604	154.72	5.8529e-08	up regulation	1.76695	5.5677	9.5752e-08	up regulation	1.578	1693.3	2.4427e-11	up regulation
6	295	un21	1.92758	109.03	2.2631e-09	up regulation	1.86717	5.9663	2.9413e-08	up regulation	1.90676	3.9311	9.5748e-08	up regulation
6	296	un22	2.00571	58.71	1.2e-09	up regulation	1.91452	985.41	7.9383e-14	up regulation	2.01023	581.94	1.178e-12	up regulation
6	297	un23	1.9287	413.2	2.0799e-11	up regulation	1.57831	14.701	3.4163e-07	up regulation	1.1651	38.925	0.00020814	up regulation
6	298	un24	1.94016	1613.9	3.2674e-14	up regulation	1.56552	12.554	5.4116e-07	up regulation	1.15618	17.16	0.00025267	up regulation
6	299	un25	1.97906	576.27	6.6077e-13	up regulation	1.76018	1897.9	1.1722e-13	up regulation	1.8576	736.6	2.027e-13	up regulation
6	300	un26	1.93622	25.956	2.2705e-09	up regulation	1.8806	5.5738	1.4493e-08	up regulation	2.0047	2.8267	1.5587e-07	up regulation
6	301	un27	1.73297	613.78	2.4873e-12	up regulation	1.83068	30570	1.0421e-16	up regulation	1.69873	6037.4	1.406e-14	up regulation
6	302	un28	1.57833	5.0233	1.5791e-05	up regulation	1.92263	847.06	1.7778e-13	up regulation	1.79324	334.75	2.0957e-12	up regulation
6	303	un29	1.69952	77.343	2.0361e-09	up regulation	1.9018	697.36	4.4654e-13	up regulation	1.83571	506.53	1.9292e-11	up regulation
6	304	un30	1.30807	5292.1	5.9671e-09	up regulation	1.72405	299.54	1.294e-07	up regulation	1.39499	183.1	1.1184e-06	up regulation
6	305	un31	1.3174	1484.9	5.2855e-09	up regulation	1.73761	1971.1	7.2156e-12	up regulation	1.38475	392.68	9.4127e-10	up regulation
6	306	un32	0.700946	0	0	no change	1.63177	6.177	1.4716e-06	up regulation	1.59891	7.2578	4.099e-06	up regulation
6	307	un33	0.691626	0	0	no change	1.80653	7.6753	8.8865e-07	up regulation	1.83584	4.1396	1.1874e-07	up regulation
6	308	un34	0.682477	11.231	0.46098	no change	1.7983	7.768	1.0924e-07	up regulation	1.84409	1013.6	5.3256e-14	up regulation
Note: Code represents the order of compounds in the self-built metabolic database. Is, isorhamnetin; Km, kaempferol; Qn, quercetin; GSL, glucosinolate; DP, degree of polymerization of the epicatechin unit. opls-da-20 DAP, R2X=0.488, R2Y=0.979, Q2=0.915; opls-da-30 DAP,R2X=0.453, R2Y=0.989, Q2=0.958; opls-da-30 DAP, R2X=0.408, R2Y=0.996, Q2=0.977.
