# Supplementary material for: Metabolite Profiling and Transcriptome Analysis Provide Insight into Seed Coat Color in Brassica juncea
Source: Int J Mol Sci. 2021 Jul 5;22(13):7215. doi: 10.3390/ijms22137215 (PMC8268557; doi:10.3390/ijms22137215)
Supplement: Supplementary file 1 [file ijms-22-07215-s001.zip › ijms-1245090-SI/Supplementary Table S3.xlsx]

## Sheet: Sheet3
Supplementary Table S3. Venn diagram of differentially abundant metabolites in developing seeds of Dark- versus Yellow-seeded B. juncea
Type	Code	Proposed compounds	20DAP	30DAP	40DAP	Stages
1	30	2,5-dihydroxybenzoic acid	up regulation	up regulation	up regulation	E, M, L
2	105	eriodictyol	up regulation	up regulation	up regulation	E, M, L
2	106	epicatechin	up regulation	up regulation	up regulation	E, M, L
2	108	(+)-3 3' 4' 5 7-pentahydroxyflavan	up regulation	up regulation	up regulation	E, M, L
2	110	(+)-catechin	up regulation	up regulation	up regulation	E, M, L
2	118	quercetin	up regulation	up regulation	up regulation	E, M, L
2	182	oenin	up regulation	up regulation	up regulation	E, M, L
2	197	[DP2]-2	up regulation	up regulation	up regulation	E, M, L
2	198	[DP2]-1	up regulation	up regulation	up regulation	E, M, L
2	233	[DP3]-2	up regulation	up regulation	up regulation	E, M, L
2	235	[DP3]-1	up regulation	up regulation	up regulation	E, M, L
2	249	[DP4]	up regulation	up regulation	up regulation	E, M, L
2	261	Is-3-O-glucoside-7-O-glucoside	up regulation	up regulation	up regulation	E, M, L
2	309	leucocyanidin	up regulation	up regulation	up regulation	E, M, L
2	310	taxifolin	up regulation	up regulation	up regulation	E, M, L
2	311	taxifolin	up regulation	up regulation	up regulation	E, M, L
2	312	taxifolin	up regulation	up regulation	up regulation	E, M, L
2	313	cyanidin	up regulation	up regulation	up regulation	E, M, L
5	129	thymidine-5'-monophosphate	up regulation	up regulation	up regulation	E, M, L
6	287	un13	up regulation	up regulation	up regulation	E, M, L
6	288	un14	up regulation	up regulation	up regulation	E, M, L
6	294	un20	up regulation	up regulation	up regulation	E, M, L
6	295	un21	up regulation	up regulation	up regulation	E, M, L
6	296	un22	up regulation	up regulation	up regulation	E, M, L
6	297	un23	up regulation	up regulation	up regulation	E, M, L
6	298	un24	up regulation	up regulation	up regulation	E, M, L
6	299	un25	up regulation	up regulation	up regulation	E, M, L
6	300	un26	up regulation	up regulation	up regulation	E, M, L
6	301	un27	up regulation	up regulation	up regulation	E, M, L
6	302	un28	up regulation	up regulation	up regulation	E, M, L
6	303	un29	up regulation	up regulation	up regulation	E, M, L
6	304	un30	up regulation	up regulation	up regulation	E, M, L
6	305	un31	up regulation	up regulation	up regulation	E, M, L
4	33	pimelic acid	down regulation	down regulation	down regulation	E, M, L
4	171	LysoPE 16:0	down regulation	down regulation	down regulation	E, M, L
5	7	4-chlorophenol	down regulation	down regulation	down regulation	E, M, L
1	43	D-3-phenyllactic acid	down regulation	down regulation		E, M
5	4	maleic acid	down regulation	down regulation		E, M
5	12	trans-4-Hydroxy-L-proline	down regulation	down regulation		E, M
5	24	2-oxoglutarate	down regulation	down regulation		E, M
5	47	DL-Isocitric acid	down regulation	down regulation		E, M
5	48	cis-Aconitate	down regulation	down regulation		E, M
5	65	N-acetylglutamate	down regulation	down regulation		E, M
5	183	D-(+)-raffinose	down regulation	down regulation		E, M
3	35	1H-indole-3-carboxylic acid	down regulation		down regulation	E, L
1	147	1-O-β-D-glucopyranosyl sinapate		down regulation	down regulation	M, L
2	263	Km-3-O-caffeoylsophoroside-7-O-glucoside		down regulation	down regulation	M, L
2	265	Km-3-O-disinapoylgalloyldiglucoside		down regulation	down regulation	M, L
4	175	LysoPE 18:3		down regulation	down regulation	M, L
4	191	LysoPC 16:0		down regulation	down regulation	M, L
4	201	LysoPC 20:2		down regulation	down regulation	M, L
6	277	un3		down regulation	down regulation	M, L
2	209	cyanidin-3,5-di-O-glucoside		down regulation	up regulation	M, L
2	96	naringenin		up regulation	up regulation	M, L
5	54	D(-)-gulono-gamma-lactone		up regulation	up regulation	M, L
6	306	un32		up regulation	up regulation	M, L
6	307	un33		up regulation	up regulation	M, L
6	308	un34		up regulation	up regulation	M, L
1	67	ferulic acid		up regulation		M
2	128	isorhamnetin		up regulation		M
5	68	3-(4-hydroxy-3-methoxyphenyl)prop-2-enoic acid		up regulation		M
1	38	P-coumaric acid			down regulation	L
1	46	homogenentisic acid			down regulation	L
2	273	Qn-3-O-diglucoside-7-O-glucoside			down regulation	L
4	116	12,13-EODE			down regulation	L
4	180	LysoPE 18:1			down regulation	L
4	203	LysoPC 20:1			down regulation	L
5	26	L-glutamic acid			down regulation	L
5	39	trans-ortho-coumaric acid			down regulation	L
5	58	D-(-)-tagatose			down regulation	L
5	59	D-(+)-galactose			down regulation	L
5	69	gluconate			down regulation	L
5	139	melibiose			down regulation	L
1	226	putative hydroxycinnamic acide derivative			up regulation	L
2	207	Km-O-diglucoside			up regulation	L
2	218	Is-3-O-glucoside-7-O-glucoside			up regulation	L
2	246	Is-3-O-sinapoyldiglucoside-7-O-glucoside			up regulation	L
2	262	Is-3-O-sinapoylglucoside-7-O-glucoside			up regulation	L
3	157	gluconasturtiin			up regulation	L
4	186	LysoPC 15:1			up regulation	L
1	40	2-coumaric acid		down regulation		M
1	149	1-O-β-D-glucopyranosyl sinapate		down regulation		M
1	158	putative hydroxycinnamic acide derivative		down regulation		M
1	257	sinapoylgentiobiose		down regulation		M
2	208	Km-3-O-glucoside-7-O-glucoside		down regulation		M
2	227	Km-3-O-sophoroside-7-O-glucoside		down regulation		M
2	241	Km-3-O-sinapoylsophoroside-7-O-glucoside		down regulation		M
2	266	Km-3-O-feruloylsophoroside-7-O-glucoside		down regulation		M
4	27	citramalic acid		down regulation		M
4	36	3-hydroxy-3-methylglutaric acid		down regulation		M
4	53	2-Isopropylmalic acid		down regulation		M
4	100	FA 18:2		down regulation		M
4	137	FAHFA 20:1; FAHFA(15:1/5:0)		down regulation		M
4	152	FAHFA 24:1; FAHFA(15:1/9:0)		down regulation		M
4	190	LysoPC 16:1		down regulation		M
4	194	LysoPC 18:3		down regulation		M
4	244	DGDG 36:4; DGDG(18:1/18:3)		down regulation		M
5	66	5-hydroxyindoleacetic acid		down regulation		M
5	84	cytidine		down regulation		M
5	97	flufenacet ESA		down regulation		M
5	102	xanthosine		down regulation		M
5	205	uridine 5'-diphospho-N-acetylglucosamine		down regulation		M
1	73	sinapaldehyde	down regulation			E
1	132	5-O-caffeoylshikimic acid	down regulation			E
1	134	sinapoyl malate	down regulation			E
2	248	Km-3-O-sinapoylsophorotrioside-7-O-glucoside	down regulation			E
4	9	mesaconic acid	down regulation			E
4	121	9-HpOTrE	down regulation			E
4	232	MGDG 36:5; MGDG(18:2/18:3)	down regulation			E
5	14	L-beta-Homovaline	down regulation			E
5	77	D-(+)-pantothenic acid	down regulation			E
6	276	un2	down regulation			E
6	283	un9	down regulation			E
2	210	delphinidin-3-O-(6''-O-alpha-rhamnopyranosyl-beta-glucopyranoside)	up regulation			E
2	215	Qn-3,4'-O-di-beta-glucopyranoside	up regulation			E
3	165	indolylmethyl glucosinolate	up regulation			E
4	130	PG 4:0; PG(2:0/2:0)	up regulation			E
5	19	adenine	up regulation			E
6	291	un17	up regulation			E
6	292	un18	up regulation			E
E, Early stages; M, Middle stages; L, Late stages
