# Supplementary material for: Metabolite Profiling and Transcriptome Analysis Provide Insight into Seed Coat Color in Brassica juncea
Source: Int J Mol Sci. 2021 Jul 5;22(13):7215. doi: 10.3390/ijms22137215 (PMC8268557; doi:10.3390/ijms22137215)
Supplement: Supplementary file 1 [file ijms-22-07215-s001.zip › ijms-1245090-SI/Supplementary Table S4..xlsx]

## Sheet: Sheet1
Supplementary Table S4. Quantified constituents that were accumulated in the developing seeds of yellow- and dark-seeded B. juncea
Type	Code	RT (min)	Proposed compounds	Average m/z	Adduct Ion	MS2	D_20DAP	Y_20DAP	D_30DAP	Y_30DAP	D_40DAP	Y_40DAP	Quantified Standards
1	38	8.26	p-coumaric acid	163.039	[M-H]-	162.84, 149.01, 120.05, 119.05, 59.01	0.001±0.001	0.002±0.001	0.002±0.002	0.001±0.002	0.001±0.001	0.002±0.001	p-coumaric acid
1	40	7.28	2-coumaric acid	163.039	[M-H]-	119.05, 91.05, 80.96, 59.01	0.03±0.021	0.043±0.008	0.017±0.002	0.028±0.005	0.023±0.015	0.025±0.01	p-coumaric acid
1	43	8.91	D-3-phenyllactic acid	165.055	[M-H]-	147.04, 136.93, 121.03, 119.05	0.012±0.013	0.047±0.02	0.112±0.021	0.145±0.037	0.092±0.015	0.078±0.021	p-coumaric acid
1	57	2.6	caffeic acid	179.037	[M-H]-	134.99, 89.02, 87.04, 71.01, 59.01	0.124±0.214	0.122±0.211	0.588±0.403	0.745±0.616	0.562±0.156	0.602±0.377	caffeic acid
1	73	6.19	sinapaldehyde	207.066	[M-H]-	192.04, 162.98, 161.04, 103.92, 87.92, 73.03	0.003±0.002	0.007±0.001	0.002±0.003	0.004±0.007	0	0.002±0.004	sinapic acid
1	79	9.9	sinapic acid	223.061	[M-H]-	208.04, 193.01, 179.07, 164.05, 149.02	0.065±0.035	0.053±0.065	0.023±0.024	0.128±0.155	0.448±0.592	0.032±0.052	sinapic acid
1	80	6.56	sinapic acid	223.061	[M-H]-	208.04, 193.01, 179.07, 164.05, 149.02	0.086±0.039	0.115±0.096	0.065±0.035	0.098±0.04	0.059±0.023	0.057±0.035	sinapic acid
1	132	7.35	5-O-caffeoylshikimic acid	335.078	[M-H]-	205.24, 195.73, 184.08, 179.03, 161.02, 141.5, 135.04	0	0.003±0.002	0	0	0.001	0.001±0.002	caffeic acid
1	134	10.12	sinapoyl malate	339.073	[M-H]-	226.97, 223.06, 164.05, 149.02, 133.01, 115.00, 71.01	0.017±0.009	0.115±0.064	0.097±0.105	0.285±0.284	0.573±0.83	0.163±0.237	sinapic acid
1	138	5.38	caffeic acid hexoside	341.088	[M-H]-	179.03, 135.04, 119.03, 101.02, 89.02	0.016±0.016	0.015±0.026	0.004±0.004	0.005±0.005	0.004±0.003	0.002±0.003	caffeic acid
1	141	4.27	3-caffeoylquinic acid	353.089	[M-H]-	191.06, 189.07, 179.03, 175.05, 146.06, 135.04	0.001±0.001	0.002±0.002	0	0.004±0.006	0.001±0.001	0.007±0.011	caffeic acid
1	147	5.7	1-O-β-D-glucopyranosyl sinapate	385.115	[M-H]-	247.06, 223.06, 205.05, 190.03, 164.05,89.02, 59.01	0.461±0.256	0.232±0.075	0.687±0.343	1.039±0.295	0	1.151±0.329	sinapic acid
1	148	6.27	1-O-β-D-glucopyranosyl sinapate	385.115	[M-H]-	247.06, 223.06, 205.05, 190.03, 164.05,89.02, 59.01	0.035±0.041	0.012±0.013	0.214±0.138	0.367±0.33	1.299±0.778	0.65±0.497	sinapic acid
1	149	6.75	1-O-β-D-glucopyranosyl sinapate	385.115	[M-H]-	223.06, 206.05, 205.05, 190.03, 164.05, 89.02, 59.01	21.147±13.891	32.527±23.666	22.346±14.488	53.839±9.962	78.364±37.25	65.128±19.733	sinapic acid
1	158	7.31	putative hydroxycinnamic acide derivative	431.193	[M-H]-	385.18, 223.13, 191.66, 153.09, 71.01	37.898±7.902	35.499±5.772	29.972±4.646	34.665±6.843	26.151±2.202	28.176±7.804	sinapic acid
1	200	12.8	1,2-disinapoylglucoside	591.173	[M-H]-	367.10, 352.08, 223.06, 205.05, 164.05	0.252±0.293	0.031±0.02	1.884±1.568	1.925±1.431	22.967±15.389	8.853±6.445	sinapic acid
1	225	12.07	disinapoylgentiobiose	753.226	[M-H]-	529.16, 247.06, 223.06, 205.05, 190.03, 164.05	0.169±0.119	0.14±0.039	1.1±0.536	1.764±1.849	4.891±1.821	2.478±2.252	sinapic acid
1	226	12.67	putative hydroxycinnamic acide derivative	757.236	[M-H]-	367.10, 341.10, 223.06, 205.05, 193.05, 165.05	0.046±0.07	0	0.206±0.134	0.182±0.123	0.992±0.822	0.286±0.162	sinapic acid
1	254	12.86	1,2,2'-trisinapoylgentiobiose	959.283	[M-H]-	735.21, 529.15, 511.14, 247.06, 223.06, 205.05, 190.03	0.37±0.236	0.13±0.052	1.679±0.846	1.777±0.834	3.075±1.591	1.726±0.775	sinapic acid
1	256	12.8	1,6-disinapoylglucoside	591.173	[M-H]-	367.1, 223.06, 208.04, 205.05, 190.03, 164.05	0.254±0.308	0.041±0.023	2.117±1.837	2.234±1.783	21.992±13.242	9.449±6.905	sinapic acid
1	257	5.8	sinapoylgentiobiose	547.167	[M-H]-	247.06, 223.06, 205.05, 190.03, 164.05, 89.02	0.079±0.072	0.06±0.047	0.048±0.037	0.261±0.221	0.239±0.068	0.224±0.154	sinapic acid
1	258	6.7	sinapoylgentiobiose	547.167	[M-H]-	247.06, 223.06, 205.05, 190.03, 164.05, 101.02	0.005±0.009	0.011±0.014	0.004±0.011	0.015±0.022	0.057±0.067	0.065±0.073	sinapic acid
2	95	2.41	naringenin	271.058	[M-H]-	251.89, 151.00, 119.05, 110.40, 107.01	0.314±0.044	0.263±0.127	0.486±0.15	0.416±0.218	0.717±0.184	0.469±0.269	epicatechin
2	96	13.45	naringenin	271.061	[M-H]-	251.89, 151.00, 119.05, 110.40, 107.01	0.279±0.06	0.123±0.06	0.263±0.167	0.045±0.008	0.291±0.161	0.036±0.012	epicatechin
2	104	13.48	kaempferol	285.041	[M-H]-	285.04, 253.65, 183.88, 162.00, 113.75	0.003±0.002	0.002±0.003	0.004±0.002	0.004±0.003	0.006±0.002	0.006±0.003	kaempferol
2	105	6.98	eriodictyol	287.057	[M-H]-	201.06, 175.04, 151.04, 149.02, 137.02, 125.02	5.753±1.007	0.067±0.114	4.952±0.791	0.001	3.804±1.211	0.001±0.003	epicatechin
2	106	6.97	epicatechin	289.072	[M-H]-	245.08, 203.07, 179.03,125.02, 109.03	135.512±37.525	1.209±1.913	139.975±36.988	0.183±0.096	85.569±26.303	0.22±0.247	epicatechin
2	108	5.58	(+)-3 3' 4' 5 7-pentahydroxyflavan	289.073	[M-H]-	245.08, 205.05, 203.07, 174.96, 125.02, 109.03	0.141±0.055	0	0.351±0.1	0	0.239±0.059	0	epicatechin
2	110	13.16	(+)-catechin	289.073	[M-H]-	245.08, 203.07, 153.02, 144.04, 125.02, 109.03	0.011±0.012	0	0.033±0.023	0	0.017±0.007	0	epicatechin
2	118	13.12	quercetin	301.036	[M-H]-	211.13, 202.02, 179.00, 151.00, 121.03, 87.01	0.192±0.062	0.03±0.019	0.145±0.027	0.017±0.002	0.081±0.03	0.013±0.001	quercetin
2	128	13.55	isorhamnetin	315.052	[M-H]-	301.03, 300.03, 289.1, 269.09, 151.00, 132.04	0.103±0.046	0.077±0.025	0.039±0.014	0.013±0.009	0.037±0.013	0.017±0.014	isorhamnetin
2	182	12.69	oenin	491.122	[M-H]-	329.06, 328.06, 314.04, 313.03, 285.04, 131.6	0.031±0.023	0	0.04±0.019	0.001±0.001	0.022±0.016	0	epicatechin
2	193	9.3	Is-3-O-glucoside-sulfate	557.062	[M-H]-	477.11, 395,315.05, 299.02	1.536±1.016	0.512±0.185	2.949±1.463	1.13±0.583	1.954±0.688	0.672±0.372	isorhamnetin
2	197	9.52	[DP2]-2	577.136	[M-H]-	451.10, 425.09, 407.08, 289.07, 245.08, 161.02, 125.02	2.821±3.437	0.02±0.034	10.495±3.101	0.005±0.006	11.094±4.602	0.022±0.026	epicatechin
2	198	6.3	[DP2]-1	577.136	[M-H]-	407.08, 289.07, 245.08, 161.02, 137.02, 125.02, 109.03	22.532±13.18	0.107±0.196	36.52±12.222	0.036±0.042	34.506±16.186	0.051±0.064	epicatechin
2	202	10.35	Km-7-neohesperidoside	593.152	[M-H]-	285.04, 284.03, 153.7, 96.96, 96.61, 95.95	0	0	0.001±0.001	0	0.002±0.004	0.001±0.001	kaempferol
2	206	8.78	Km-3-O-sophoroside	609.147	[M-H]-	531.90, 429.19, 285.04, 284.03, 255.03	3.984±2.001	1.826±0.788	8.54±4.645	6.347±2.785	7.078±3.309	4.276±2.781	kaempferol
2	207	4.83	Km-3,7-diglucoside	609.148	[M-H]-	447.09, 285.04, 284.03, 283.02, 96.96	0	0	0.003±0.003	0.001±0.002	0.005±0.004	0	kaempferol
2	208	4.96	Km-3,7-diglucoside	609.148	[M-H]-	589.61, 447.09, 285.04, 284.03, 283.02, 96.96	0	0	0.003±0.003	0.011±0.004	0.016±0.012	0.029±0.014	kaempferol
2	209	6.52	cyanidin-3,5-di-O-glucoside	609.148	[M-2H]-	465.1, 447.09, 285.05, 285.04, 283.02, 193.04	0.044±0.054	0.001±0.002	0.091±0.113	0.27±0.159	0.402±0.25	0.045±0.077	epicatechin
2	210	9.19	tulipanin/delphinidin-3-O-(6''-O-alpha-rhamnopyranosyl-beta-glucopyranoside)	609.148	[M-H]-	301.04, 300.03, 192.99, 180.99, 125.02, 96.96	0.001±0.001	0	0.002±0.003	0.004±0.005	0.012±0.008	0.004±0.005	epicatechin
2	215	5.7	Qn-3,4'-O-di-beta-glucopyranoside	625.143	[M-H]-	462.08, 301.04, 299.02, 151.00	1.608±1.638	0.174±0.119	1.392±0.364	1.015±0.441	1.268±0.728	0.665±0.215	quercetin
2	218	6.82	Is-3,7-di-O-glucoside	639.158	[M-H]-	477.10, 446.53, 315.05, 313.04, 219.79	0.082±0.082	0.057±0.098	0.111±0.066	0.241±0.353	0.041±0.017	0.001±0.002	isorhamnetin
2	222	5.75	Is-3-O-diglucoside-sulfate	719.115	[M-H]-	639.16, 477.10, 315.05, 241.00	0.037±0.055	0.005±0.004	0.019±0.008	0.014±0.013	0.033±0.023	0.016±0.007	isorhamnetin
2	227	4.97	Km-3-O-sophoroside-7-O-glucoside	771.201	[M-H]-	609.15, 446.09, 429.08, 285.04, 284.03, 283.03, 255.03	0.108±0.017	0.088±0.049	0.389±0.118	0.571±0.23	0.826±0.293	1.17±0.466	kaempferol
2	233	9.41	[DP3]-2	865.201	[M-H]-	407.07, 289.07, 161.02, 125.02, 91.94	1.272±0.797	0.003±0.005	2.301±0.726	0	2.364±1.091	0.002±0.002	epicatechin
2	235	7.47	[DP3]-1	865.202	[M-H]-	407.08, 289.07, 287.06, 243.03, 161.02, 151.04, 125.02	5.869±3.669	0.028±0.049	7.893±3.302	0.001±0.001	5.766±3.569	0.001±0.001	epicatechin
2	241	6.59	Km-3-O-sinapoylsophoroside-7-O-glucoside	977.259	[M-H]-	815.20, 609.15, 446.09, 284.03, 255.03	0.024±0.037	0	1.077±0.7	1.785±0.734	4.49±1.776	4.545±0.641	kaempferol
2	246	8.73	Is-3-O-sinapoyldiglucoside-7-O-glucoside	1007.27	[M-H]-	845.22, 683.16, 477.11, 329.06, 315.05, 191.03	0	0	0.025±0.019	0.011±0.008	0.312±0.166	0.063±0.016	isorhamnetin
2	248	6.33	Km-3-O-sinapoylsophorotrioside-7-O-glucoside	1139.31	[M-H]-	977.24, 771.19, 429.08, 285.04, 284.03	0	0	0.001±0.001	0.004±0.005	0.004±0.006	0.002±0.001	kaempferol
2	249	7.84	[DP4]	1153.26	[M-H]-	865.19, 575.12, 407.08, 289.07, 125.02	1.204±0.731	0	2.162±1.002	0	1.6±0.964	0	epicatechin
2	263	7.68	Km-3-O-caffeoylsophoroside-7-O-glucoside	933.232	[M-H]-	771.18, 610.12, 609.13, 323.07, 285.04, 161.02	0	0	0.003±0.003	0.005±0.003	0.006±0.003	0.012±0.008	kaempferol
2	266	6.81	Km-3-O-feruloylsophoroside-7-O-glucoside	947.247	[M-H]-	785.19, 609.15, 315.05, 285.04, 284.03, 283.03	0.011±0.016	0.001±0.002	0.597±0.321	0.849±0.242	0.508±0.364	0.393±0.185	kaempferol
2	271	11.3	Km-3-O-sinapoylsophoroside-7-O-sinapoylglucoside	1183.32	[M-H]-	815.21, 609.15, 285.04, 284.03, 283.02, 255.03	0	0	0	0.001±0.001	0.021±0.012	0.013±0.008	kaempferol
2	272	5.19	Km-3-O-triglucoside-7-O-glucoside	933.253	[M-H]-	771.2, 447.05, 285.04, 284.03, 283.02, 96.96	0.001±0.002	0	0.001	0	0.001±0.001	0.001±0.001	kaempferol
2	273	4.7	Qn-3-O-diglucoside-7-O-glucoside	787.196	[M-H]-	625.14, 463.09, 462.08, 301.04, 300.03, 299.02	0.038±0.021	0.048±0.035	0.284±0.174	0.53±0.234	0.54±0.282	1.098±0.636	quercetin
2	309	3.6	leucocyanidin	305.066	[M-H]-	154.02, 153.02, 151.04, 125.02, 123.04, 109.03	3.465±1.231	0.125±0.213	3.412±0.808	0.001±0.002	3.061±1.33	0.001±0.001	epicatechin
2	310	3.6	taxifolin	303.053	[M-H]-	241.05, 217.05, 179.00, 153.02, 125.02	2.234±0.977	0.022±0.04	2.357±0.604	0	1.864±0.908	0	epicatechin
2	311	9.83	taxifolin	303.053	[M-H]-	241.05, 217.05, 179.00, 153.02, 125.03	0.344±0.088	0.006±0.006	0.555±0.221	0.005±0.005	0.288±0.123	0	epicatechin
2	312	10.17	taxifolin	303.053	[M-H]-	241.05, 217.05, 179.00, 153.02, 125.04	0.42±0.153	0.003±0.005	0.346±0.076	0	0.302±0.172	0	epicatechin
2	313	3.6	cyanidin	285.04	[M-H]-	230.49, 142.86, 127.18, 115.04, 88.04, 60.80, 56.27	0.382±0.157	0.023±0.044	0.347±0.07	0	0.327±0.163	0	epicatechin
3	23	13.03	indole-3-carboxyaldehyde	144.044	[M-H]-	143.03, 115.92, 101.06, 100.93, 99.04	0.034±0.014	0.017±0.007	0.026±0.013	0.02±0.008	0.043±0.017	0.019±0.03	sinigrin
3	34	9.01	1H-indole-3-carboxylic acid	160.04	[M-H]-	131.03, 85.03, 73.03, 71.01, 59.01	0.054±0.018	0.012±0.009	0.063±0.012	0.066±0.014	0.072±0.022	0.051±0.019	sinigrin
3	35	7.03	1H-indole-3-carboxylic acid	160.04	[M-H]-	131.03, 116.05, 85.03, 59.01	0.169±0.044	0.324±0.126	0.073±0.074	0.09±0.09	0.011±0.011	0.03±0.018	sinigrin
3	52	10.55	indoleacetic acid	174.055	[M-H]-	146.96, 131.07, 130.06, 128.05, 118.97, 59.01	0.257±0.189	0.21±0.184	0.156±0.078	0.212±0.094	0.3±0.164	0.374±0.077	sinigrin
3	144	1.63	sinigrin	358.028	[M-H]-	161.99, 116.02, 96.96, 95.95, 79.96, 74.99	393.355±98.903	224.29±137.75	575.555±36.29	530.303±103.652	723.543±112.835	597.151±103.453	sinigrin
3	145	2.31	gluconapin	372.043	[M-H]-	259.01, 195.03, 96.96, 95.95 74.99	357.037±336.249	117.385±106.118	361.297±348.766	492.358±414.004	496.902±466.784	634.72±505.334	sinigrin
3	146	2.33	3-hydroxypropyl-GSL	376.034	[M-H]-	134.03, 98.95, 96.96, 81.95, 74.99, 0	0.408±0.456	0.119±0.14	0.439±0.463	0.569±0.506	0.547±0.532	0.442±0.37	sinigrin
3	150	4	glucobrassicanapin	386.059	[M-H]-	274.99, 259.01, 195.03, 144.05, 96.96, 74.99	8.165±13.237	2.322±2.159	4.202±5.184	9.349±6.516	4.165±3.662	8.43±6.725	sinigrin
3	151	1.24	progoitrin	388.038	[M-H]-	259.01, 195.03, 135.97, 119.03, 101.02, 96.96, 74.99	0.119±0.129	0.069±0.1	0.032±0.055	0.134±0.223	0.013±0.023	0.054±0.072	sinigrin
3	154	4.31	glucotropaeolin	408.044	[M-H]-	394.02, 166.03, 138.97, 96.96, 79.96, 74.99	1.993±1.185	1.024±0.725	6.929±1.508	6.541±2.238	2.868±1.318	1.661±0.569	sinigrin
3	155	4.31	glucoerucin	420.047	[M-H]-	259.01, 178.04, 96.96, 95.95, 79.96, 74.99	0.198±0.311	0	0.012±0.017	0.126±0.215	0	0	sinigrin
3	156	4.44	glucoerucin	420.047	[M-H]-	259.01, 195.03, 178.03, 119.03, 101.02, 96.96, 95.95, 74.99	0.975±1.431	0.34±0.458	1.251±1.235	3.086±4.206	3.129±3.752	4.142±4.342	sinigrin
3	157	6.16	gluconasturtiin	422.059	[M-H]-	274.99, 259.01, 195.03, 180.05, 96.96, 95.95, 85.03, 74.99	27.253±22.454	9.388±8.109	36.036±6.291	40.036±21.54	68.522±25.879	11.071±19.176	sinigrin
3	165	5.15	indolylmethyl GSL	447.054	[M-H]-	205.04, 96.96, 95.95, 85.03, 79.96, 74.99	2.933±2.277	0.217±0.136	18.098±8.366	8.179±5.213	6.285±2.062	2.746±1.773	sinigrin
3	172	2.97	4-hydroxyglucobrassicin	463.05	[M-H]-	383.09, 285.02, 259.01, 221.04, 195.03, 169.04, 96.96, 74.99	0.442±0.765	0.77±1.334	62.595±26.213	78.893±24.136	164.387±111.13	115.168±25.646	sinigrin
3	176	6.83	4-methoxy-3-indolylmethyl GSL	477.064	[M-H]-	274.99, 259.01, 235.06, 96.96, 95.95, 79.96, 74.99	43.695±10.729	21.342±16.145	134.881±24.799	82.22±9.56	35.578±40.631	7.261±6.791	sinigrin
3	181	2.94	glucomalcomiin	479.044	[M-H]-	329.40, 301.01, 259.01, 160.04, 96.96, 74.99	0.002±0.003	0.001±0.002	1.365±1.134	1.141±1.267	4.527±2.596	2.372±1.41	sinigrin
Note: Type 1, phenolic acids; type 2, flavonoids; type 3,glucosinolate. km, kaempferol; is, isorhamnetin; qn, quercetin; GSL, glucosinolate.
