# Supplementary material for: Metabolite Profiling and Transcriptome Analysis Provide Insight into Seed Coat Color in Brassica juncea
Source: Int J Mol Sci. 2021 Jul 5;22(13):7215. doi: 10.3390/ijms22137215 (PMC8268557; doi:10.3390/ijms22137215)
Supplement: Supplementary file 1 [file ijms-22-07215-s001.zip › ijms-1245090-SI/Supplementary Table S5.xlsx]

## Sheet: Sheet3
Supplementary Table S5. The list of all flavonoid biosynthetic genes identified in B. juncea.
Gene name	Protein function	Transparent testa mutant	tair ID	Gene name	B.juncea ID	Chr	start (bp)	end (bp)	Strands	domain
PAL	Phenylalanine ammonia-lyase		AT2G37040	BjuPAL1_A	BjuB016349	BjuB08	20248453	20251416	-	Lyase_aromatic
				BjuPAL1_B	BjuA018244	BjuA05	4457458	4460240	+	Lyase_aromatic
				BjuPAL1_C	BjuB041653	BjuB06	4994763	4996433	+	Lyase_aromatic
				BjuPAL1_D	BjuA036480	BjuA04	22128610	22131177	-	Lyase_aromatic
				BjuPAL1_E	BjuB042150	BjuB01	6537002	6539532	+	Lyase_aromatic
			AT3G53260	BjuPAL2_A	BjuB046337	BjuB08	65700706	65703239	+	Lyase_aromatic
				BjuPAL2_B	BjuA014959	BjuA04	4448382	4450052	+	Lyase_aromatic
				BjuPAL2_C	BjuB023238	BjuB06	31230810	31233317	+	Lyase_aromatic
				BjuPAL2_D	BjuO006770	BjuContig444_592386_2116916_1449544_1482649	22243	25442	-	Lyase_aromatic
			AT3G10340	BjuPAL3	BjuA015849	BjuA04	11361546	11364009	-	Lyase_aromatic
			AT5G04230	BjuPAL4	BjuB012642	BjuB05	18305344	18305559	-
4CL	4-Coumaric acid: CoA ligase		AT1G65060	Bju4CL1_A	BjuA031882	BjuA07	28388778	28393609	+	AMP-binding	AMP-binding_C
				Bju4CL1_B	BjuB043976	BjuB03	27692280	27697737	-	AMP-binding	AMP-binding_C
			AT1G51680	Bju4CL2_A	BjuO007572	BjuContig501_1_1525584_15001_1035659	316115	318873	+	AMP-binding	AMP-binding_C
				Bju4CL2_B	BjuO007573	BjuContig501_1_1525584_15001_1035659	333646	336407	+	AMP-binding	AMP-binding_C
			AT3G21230	Bju4CL3_A	BjuA027816	BjuA08	8121809	8125464	+	AMP-binding	AMP-binding_C
				Bju4CL3_B	BjuA012718	BjuA03	22896563	22899532	-	AMP-binding	AMP-binding_C
				Bju4CL3_C	BjuA012716	BjuA03	22885963	22889385	-	AMP-binding	AMP-binding_C
				Bju4CL3_D	BjuB008665	BjuB07	16254708	16258697	-	AMP-binding	AMP-binding_C
C4H	Cinnamic acid 4-hydroxylase		AT2G30490	BjuC4H_A	BjuA034341	BjuA04	18658931	18660840	-	p450
				BjuC4H_B	BjuO013195	BjuSuper_scaffold_75	150905	159888	+	p450
				BjuC4H_C	BjuB015902	BjuB08	16643498	16645685	-	p450
				BjuC4H_D	BjuA009912	BjuA03	9055731	9057704	-	p450
				BjuC4H_E	BjuA018788	BjuA05	9061060	9067869	+	p450
CHS	Chalcone synthase	tt4	At5G13930	BjuCHS_A	BjuA041225	BjuA02	2734079	2735531	+	Chal_sti_synt_N	Chal_sti_synt_C	ACP_syn_III_C	ACP_syn_III	FAE1_CUT1_RppA
				BjuCHS_B	BjuB012366	BjuB05	11369036	11370040	-	Chal_sti_synt_N	Chal_sti_synt_C	ACP_syn_III_C	ACP_syn_III	FAE1_CUT1_RppA
				BjuCHS_C	BjuA047389	BjuA10	19366667	19367629	+	Chal_sti_synt_N	Chal_sti_synt_C	ACP_syn_III_C	ACP_syn_III	FAE1_CUT1_RppA
				BjuCHS_D	BjuB014803	BjuB08	9197025	9197987	-	Chal_sti_synt_N	Chal_sti_synt_C	ACP_syn_III_C	ACP_syn_III	FAE1_CUT1_RppA
CHI	Chalcone isomerase	tt5	At3G55120	BjuCHI_A	BjuA044461	BjuA09	44374303	44376027	-	Chalcone
				BjuCHI_B	BjuB045470	BjuB05	29657738	29661006	-	Chalcone	Retrotran_gag_2
				BjuCHI_C	BjuB045469	BjuB05	29654701	29656195	-	Chalcone
				BjuCHI_D	BjuA044462	BjuA09	44349233	44350831	-	Chalcone
				BjuCHI_E	BjuA014167	BjuA03	38241830	38243018	+	Chalcone
				BjuCHI_F	BjuA004576	BjuA07	21226269	21227796	-	Chalcone
F3H	Flavanone 3-hydroxylase	tt6	AT3G51240	BjuF3H_A	BjuA001102	BjuA04	4089935	4090533	+	DIOX_N
				BjuF3H_B	BjuA036556	BjuA09	48296546	48297598	-	DIOX_N	2OG-FeII_Oxy
				BjuF3H_C	BjuA035478	BjuA09	41512305	41513762	+	2OG-FeII_Oxy	DIOX_N
				BjuF3H_D	BjuA032280	BjuA03	28849506	28850966	+	3OG-FeII_Oxy	DIOX_N
				BjuF3H_E	BjuB048740	BjuB02	59566430	59570273	-	Proteasome	DIOX_N	2OG-FeII_Oxy
TT7	Flavonoid 3′-hydroxylase	tt7, f3'h	AT5G07990	BjuTT7_A	BjuA047311	BjuA10	17376626	17379365	+	p450
				BjuTT7_B	BjuB044274	BjuB02	50655842	50657078	-	p450
FLS	Flavonol synthase		AT5G08640	BjuFLS1_A	BjuA047353	BjuA10	17578247	17579687	+	DIOX_N	2OG-FeII_Oxy
				BjuFLS1_B	BjuB003779	BjuB02	48552117	48553791	-	DIOX_N	2OG-FeII_Oxy
				BjuFLS1_C	BjuB004510	BjuB02	48559974	48561651	-	DIOX_N	2OG-FeII_Oxy
			AT5G46330	BjuFLS2_A	BjuA033829	BjuA09	18822396	18826139	+	LRR_8	Pkinase	Pkinase_Tyr	LRR_1	LRRNT_2
				BjuFLS2_B	BjuB027601	BjuB04	4416470	4419571	-	LRR_8	Pkinase	Pkinase_Tyr	LRR_1	LRRNT_2
			AT5G63590	BjuFLS3_A	BjuA008612	BjuA02	36736422	36737880	-	DIOX_N	2OG-FeII_Oxy
				BjuFLS3_B	BjuB047541	BjuB02	7458501	7460044	-	DIOX_N	2OG-FeII_Oxy
				BjuFLS3_C	BjuA023001	BjuA06	18492640	18493918	-	DIOX_N	2OG-FeII_Oxy
				BjuFLS3_D	BjuB039577	BjuB07	11671735	11673637	-	DIOX_N	2OG-FeII_Oxy
			AT5G63595	BjuFLS4_A	BjuB039579	BjuB07	11688106	11690091	-	DIOX_N	2OG-FeII_Oxy
			AT5G43935	BjuFLS6_A	BjuB020561	BjuB06	7516923	7518117	-	DIOX_N	2OG-FeII_Oxy
				BjuFLS6_B	BjuB039580	BjuB07	11692066	11693549	-	DIOX_N	2OG-FeII_Oxy
				BjuFLS6_C	BjuB039584	BjuB07	11735575	11737597	+	DIOX_N	2OG-FeII_Oxy
DFR	Dihydroflavonol reductase	tt3	AT5G42800	BjuDFR_A	BjuA033678	BjuA09	16180179	16181735	-	DIOX_N
				BjuDFR_B	BjuB001305	BjuB04	8786369	8788115	+	DIOX_N
ANS	Leucoanthocyanidin dioxygenase （LDOX）/anthocyanidin synthase	tt18, tt11, tt17, tds4	AT4G22880	BjuANS_A	BjuB044852	BjuB02	63439946	63441094	+	DIOX_N	2OG-FeII_Oxy
				BjuANS_B	BjuO009605	BjuContig837	5269	6420	+	DIOX_N	2OG-FeII_Oxy
				BjuANS_C	BjuB014113	BjuB05	9101395	9102538	+	DIOX_N	2OG-FeII_Oxy
				BjuANS_D	BjuB014115	BjuB05	9091477	9092620	+	DIOX_N	2OG-FeII_Oxy
				BjuANS_E	BjuA004031	BjuA01	7809375	7811006	-	DIOX_N	2OG-FeII_Oxy
BAN	Anthocyanidin reductase	anr, ban (banyuls)	AT1G61720	BjuBAN_A	BjuB040025	BjuB07	28188844	28189283	+
				BjuBAN_B	BjuB044965	BjuB07	9144935	9146409	+	Epimerase	3Beta_HSD	NAD_binding_4	NmrA	NAD_binding_10
				BjuBAN_C	BjuB021694	BjuB06	14433845	14435286	-	Epimerase	3Beta_HSD	NAD_binding_4	NmrA	NAD_binding_10	GDP_Man_Dehyd	Polysacc_synt_2
				BjuBAN_D	BjuA020089	BjuA01	31492853	31494282	-	Epimerase	3Beta_HSD	NAD_binding_4	NmrA	NAD_binding_10	GDP_Man_Dehyd
TT2		tt2	AT5G35550	BjuTT2_A	BjuB026000	BjuB03	13298424	13298876	-
				BjuTT2_B	BjuA028371	BjuA08	10355548	10356009	-
				BjuTT2_C	BjuO002952	BjuContig1986_153964_520094	260787	263643	+	Myb_DNA-binding	Myb_DNA-bind_6
TT8	BHLH042	tt8, bhlh42	AT4G09820	BjuTT8_A	BjuA034148	BjuA09	23240174	23247771	+	bHLH-MYC_N	HLH
				BjuTT8_B	BjuB004115	BjuB08	58200544	58203308	-	bHLH-MYC_N	HLH
TTG1	Transparent testa glabra 1	ttg1, urm23	AT5G24520	BjuTTG1_A	BjuA023610	BjuA06	21418498	21419508	-	WD40
				BjuTTG1_B	BjuB038062	BjuB02	61363368	61364378	-	WD40
TT13	P-type H+-ATPase	tt13, AHA10	AT1G17260	BjuTT13_A	BjuA012898	BjuA03	26369576	26373135	-	E1-E2_ATPase	Hydrolase	Cation_ATPase_N
				BjuTT13_B	BjuB048135	BjuB02	32483116	32486377	+	E1-E2_ATPase	Hydrolase
				BjuTT13_C	BjuA043571	BjuA07	34561307	34565053	+	E1-E2_ATPase	Hydrolase
				BjuTT13_D	BjuA036190	BjuA09	46588941	46593548	+	E1-E2_ATPase	Hydrolase	Cation_ATPase_N
				BjuTT13_E	BjuO013087	BjuSuper_scaffold_73	26525	31247	-	E1-E2_ATPase	Hydrolase	Cation_ATPase_N
				BjuTT13_F	BjuB027272	BjuB04	578250	582819	+	E1-E2_ATPase	Hydrolase	Cation_ATPase_N
TT15	UDP-glucose:sterol-glucosyltransferase	tt15, ugt80b1	AT1G43620	BjuTT15_A	BjuA006225	BjuA01	38492712	38496008	+	Glyco_transf_28	UDPGT
				BjuTT15_B	BjuB003670	BjuB08	61896513	61900151	+	Glyco_transf_28	UDPGT
				BjuTT15_C	BjuB047953	BjuB02	26707913	26711515	-	Glyco_transf_28	UDPGT
TT19	Glutathione S -transferase 26	tt19, gstf12, gst26	AT5G17220	BjuTT19_A	BjuA047199	BjuA10	14310140	14313158	+	GST_N	GST_C	GST_N_3	GST_N_2	GST_C_3
				BjuTT19_B	BjuB035464	BjuB02	43014785	43017827	-	GST_N	GST_C	GST_N_3	GST_N_2	GST_C_3
				BjuTT19_C	BjuB013191	BjuB05	15712368	15715935	-	GST_C
				BjuTT19_D	BjuA041358	BjuA02	3607572	3608379	+	GST_N	GST_C	GST_N_3	GST_N_2
UFGT	UDP-glucose: flavonoid 3-O-glucosyltransferase	ugt71c3	AT1G07260	BjuUGT_A	BjuA036555	BjuA09	48294405	48295820	+	UDPGT
				BjuUGT_B	BjuA037341	BjuA10	882613	884040	+	UDPGT
				BjuUGT_C	BjuB021883	BjuB06	18828678	18830102	+	UDPGT
TT1	WIP1 zinc finger	tt1, wip1	AT1G34790	BjuTT1_A	BjuA034936	BjuA09	27359538	27361184	-
				BjuTT1_B	BjuO002563	BjuContig1743	25882	27586	-
TT10	Laccase-like 15 (LAC15)	lac15, tt10	AT5G48100	BjuTT10_A	BjuA008318	BjuA02	29520623	29531347	-	MMS19_N	MMS19_C	Cu-oxidase	Cu-oxidase_3	Cu-oxidase_2
				BjuTT10_B	BjuB042893	BjuB04	2039486	2051165	+	MMS19_N	MMS19_C	Cu-oxidase	Cu-oxidase_3	Cu-oxidase_2
				BjuTT10_C	BjuA024156	BjuA06	24405234	24413827	+	Glyco_hydro_28	GRAS	Cu-oxidase	Cu-oxidase_3	Cu-oxidase_2
				BjuTT10_D	BjuB044593	BjuB02	57110533	57112825	-	Cu-oxidase_2	Cu-oxidase	Cu-oxidase_3
TT12	MATE family protein	tt12	AT3G59030	BjuTT12_A	BjuB022343	BjuB06	24410108	24412608	-	MatE
				BjuTT12_B	BjuA026693	BjuA07	24156025	24177513	+	MatE
				BjuTT12_C	BjuA026694	BjuA07	24182406	24184075	+	MatE
TTG2	WRKY44	ttg2, wrky44, dsl1	AT2G37260	BjuTTG2_A	BjuA010373	BjuA03	11203899	11205414	-	WRKY
				BjuTTG2_B	BjuB016370	BjuB08	20399566	20401081	+	WRKY
				BjuTTG2_C	BjuB041644	BjuB06	4927097	4928529	-	WRKY
				BjuTTG2_D	BjuA018234	BjuA05	4370278	4371739	-	WRKY
