# Supplementary material for: Metabolite Profiling and Transcriptome Analysis Provide Insight into Seed Coat Color in Brassica juncea
Source: Int J Mol Sci. 2021 Jul 5;22(13):7215. doi: 10.3390/ijms22137215 (PMC8268557; doi:10.3390/ijms22137215)
Supplement: Supplementary file 1 [file ijms-22-07215-s001.zip › ijms-1245090-SI/Supplementary Table S6.xlsx]

## Sheet: PAL
ID	Similarity	Conserved Residues	Conserved Regions
AtPAL1	80.524	100	10000
AtPAL2	79.1717	100	10000
AtPAL3	78.115	100	10000
AtPAL4	70.4947	90.9091	10000
BjuPAL1_A	75.3946	90.9091	8750
BjuPAL1_B	80.397	100	10000
BjuPAL1_C	65.132	72.7273	10000
BjuPAL1_D	80.5275	100	10000
BjuPAL1_E	80.6893	100	10000
BjuPAL2_A	79.546	100	10000
BjuPAL2_B	64.4489	72.7273	10000
BjuPAL2_C	79.9055	100	10000
BjuPAL2_D	77.3487	100	9375
BjuPAL3	68.9214	81.8182	10000
Identified Residue/domain	sp|P24481.1 PAL1 [Petroselinum crispum]
Residue/domain	Residue/domain	Function	Reference
Y110Y	Y110	Y110-loop	Röther et al, 2003 (https://doi.org/10.1046/j.1432-1033.2002.02984.x)
F/H137F	F137	important	Bartsch & Bornscheuer (http://doi.org/10.1093/protein/gzq089) ;Filip et al. (https://europepmc.org/article/PMC/6055856)
L138L	L138	important	Röther et al, 2003 (https://doi.org/10.1046/j.1432-1033.2002.02984.x)
S203S	S203	important	Röther et al, 2003 (https://doi.org/10.1046/j.1432-1033.2002.02984.x)
N/M260N	N260	important	Röther et al, 2003 (https://doi.org/10.1046/j.1432-1033.2002.02984.x)
Q/K348Q	Q348	important	Röther et al, 2003 (https://doi.org/10.1046/j.1432-1033.2002.02984.x)
Y351Y	Y351	important	Röther et al, 2003 (https://doi.org/10.1046/j.1432-1033.2002.02984.x)
R/V354R	R354	important	Röther et al, 2003 (https://doi.org/10.1046/j.1432-1033.2002.02984.x)
F400F	F400	important	Röther et al, 2003 (https://doi.org/10.1046/j.1432-1033.2002.02984.x)
I/V460I	I460	important	Filip et al. (https://europepmc.org/article/PMC/6055856)
Q488Q	Q488	important	Röther et al, 2003 (https://doi.org/10.1046/j.1432-1033.2002.02984.x)

## Sheet: C4H
ID	Similarity	Conserved Residues	Conserved Regions
AtC4H	79.6761	100	10000
BjuC4H_A	78.9952	100	10000
BjuC4H_B	79.7514	100	10000
BjuC4H_C	79.4056	100	10000
BjuC4H_D	79.5794	100	10000
BjuC4H_E	79.7822	100	10000
Identified Residue/domain	NP_180607.1 C4H [Arabidopsis thaliana]
Residue/domain	Residue/domain	Function	Reference
I/V109I	I109	residues of catalytic site	https://www.tandfonline.com/doi/full/10.1080/13102818.2017.1418675
K/E/N113K	K113	residues of catalytic site	https://www.tandfonline.com/doi/full/10.1080/13102818.2017.1418675
V118V	V118	residues of catalytic site	https://www.tandfonline.com/doi/full/10.1080/13102818.2017.1418675
F220F	F220	residues of catalytic site	https://www.tandfonline.com/doi/full/10.1080/13102818.2017.1418675
E301E	E301	residues of catalytic site	https://www.tandfonline.com/doi/full/10.1080/13102818.2017.1418675
N302N	N302	residues of catalytic site	https://www.tandfonline.com/doi/full/10.1080/13102818.2017.1418675
I303I	I303	residues of catalytic site	https://www.tandfonline.com/doi/full/10.1080/13102818.2017.1418675
V305V	V305	residues of catalytic site	https://www.tandfonline.com/doi/full/10.1080/13102818.2017.1418675
A306A	A306	residues of catalytic site	https://www.tandfonline.com/doi/full/10.1080/13102818.2017.1418675
T310T	T310	residues of catalytic site	https://www.tandfonline.com/doi/full/10.1080/13102818.2017.1418675
R366R	R366	residues of catalytic site	https://www.tandfonline.com/doi/full/10.1080/13102818.2017.1418675
R/H368R	R368	residues of catalytic site	https://www.tandfonline.com/doi/full/10.1080/13102818.2017.1418675
A/P370A	A370	residues of catalytic site	https://www.tandfonline.com/doi/full/10.1080/13102818.2017.1418675
I/T371I	I371	residues of catalytic site	https://www.tandfonline.com/doi/full/10.1080/13102818.2017.1418675
P372P	P372	residues of catalytic site	https://www.tandfonline.com/doi/full/10.1080/13102818.2017.1418675
L374L	L374	residues of catalytic site	https://www.tandfonline.com/doi/full/10.1080/13102818.2017.1418675
V375V	V375	residues of catalytic site	https://www.tandfonline.com/doi/full/10.1080/13102818.2017.1418675
P376P	P376	residues of catalytic site	https://www.tandfonline.com/doi/full/10.1080/13102818.2017.1418675
H377H	H377	residues of catalytic site	https://www.tandfonline.com/doi/full/10.1080/13102818.2017.1418675
K484K	K484	residues of catalytic site	https://www.tandfonline.com/doi/full/10.1080/13102818.2017.1418675
F488F	F488	residues of catalytic site	https://www.tandfonline.com/doi/full/10.1080/13102818.2017.1418675
L/N490L	L490	residues of catalytic site	https://www.tandfonline.com/doi/full/10.1080/13102818.2017.1418675

## Sheet: 4CL
ID	Similarity	Conserved Residues	Conserved Regions
At4CL1	63.3576	100	9318.18
At4CL2	66.978	100	9772.73
At4CL3	59.8373	75	8733.77
Bju4CL1_A	62.8446	100	8863.64
Bju4CL1_B	62.8111	100	9090.91
Bju4CL2_A	66.2499	100	9772.73
Bju4CL2_B	66.2796	100	9772.73
Bju4CL3_A	57.8576	50	8863.64
Bju4CL3_B	58.1558	75	8863.64
Bju4CL3_C	59.3039	75	8863.64
Bju4CL3_D	59.2466	75	8636.36
Identified Residue/domain	pdb|3A9U 4CL [Populus tomentosa]
Residue/domain	Residue/domain	Function	Reference
I235I	I235	substrate specificity (At4CL)	Schneider et al., 2003 (https://www.pnas.org/content/100/14/8601)
Y236Y	Y236	substrate binding	Schneider et al., 2003 (https://www.pnas.org/content/100/14/8601), Hu et al., 2010 (http://www.plantcell.org/content/plantcell/22/9/3093.full.pdf)
N239N	N239	substrate specificity (At4CL)	Schneider et al., 2003 (https://www.pnas.org/content/100/14/8601)
G305G	G305*	substrate binding	Schneider et al., 2003 (https://www.pnas.org/content/100/14/8601), Hu et al., 2010 (http://www.plantcell.org/content/plantcell/22/9/3093.full.pdf)
G329G	G329	substrate specificity (At4CL)	Schneider et al., 2003 (https://www.pnas.org/content/100/14/8601)
G331G	G331	substrate binding	Schneider et al., 2003 (https://www.pnas.org/content/100/14/8601), Hu et al., 2010 (http://www.plantcell.org/content/plantcell/22/9/3093.full.pdf)
P337P	P337	substrate binding	Schneider et al., 2003 (https://www.pnas.org/content/100/14/8601), Hu et al., 2010 (http://www.plantcell.org/content/plantcell/22/9/3093.full.pdf)
V338V	V338	substrate binding	Schneider et al., 2003 (https://www.pnas.org/content/100/14/8601), Hu et al., 2010 (http://www.plantcell.org/content/plantcell/22/9/3093.full.pdf)
L339L	L339	substrate specificity (At4CL)	Schneider et al., 2003 (https://www.pnas.org/content/100/14/8601)
K438K	K438	catalytic activity	Hu et al., 2010 (http://www.plantcell.org/content/plantcell/22/9/3093.full.pdf)
Q443Q	Q443	catalytic activity	Hu et al., 2010 (http://www.plantcell.org/content/plantcell/22/9/3093.full.pdf)
K523K	K523	catalytic activity	Hu et al., 2010 (http://www.plantcell.org/content/plantcell/22/9/3093.full.pdf)

## Sheet: CHS
ID	Similarity	Conserved Residues	Conserved Regions
AtCHS	85.8618	100	10000
BjuCHS_A	85.6421	100	9117.65
BjuCHS_B	74.5403	91.4286	9117.65
BjuCHS_C	72.9093	88.5714	9117.65
BjuCHS_D	72.5527	88.5714	9117.65
Identified Residue/domain	gi|6684379 CHS [Arabidopsis thaliana]
Residue/domain	Residue/domain	Function	Reference
K60K	K60	hydrogen bond to CoA	Ferrer,1999 (https://www.nature.com/articles/nsb0899_775)
R63R	R63	hydrogen bond to CoA	Ferrer,1999 (https://www.nature.com/articles/nsb0899_775)
M64M	M64	contrasting to LAP5+STS	this study
K67K	K67	hydrogen bond to CoA	Ferrer,1999 (https://www.nature.com/articles/nsb0899_775)
T137T	T137	cyclization pocket	Roshani et al., 2019 (https://link.springer.com/article/10.1007/s13762-018-1762-3)
S138S	S138	Coumaroyl-binding pocket	Roshani et al., 2019 (https://link.springer.com/article/10.1007/s13762-018-1762-3)
M142M	M142	stabilize structure of active site	Ferrer,1999 (https://www.nature.com/articles/nsb0899_775)
P143P	P143	stabilize structure of active site	Ferrer,1999 (https://www.nature.com/articles/nsb0899_775)
Q166Q	Q166	contrasting to STS	Lanz, 1991; https://www.jbc.org/content/266/15/9971.long);Schröder, 1992, https://www.jbc.org/content/267/29/20558.long
Q167Q	Q167	contrasting to STS	Lanz, 1991; https://www.jbc.org/content/266/15/9971.long);Schröder, 1992, https://www.jbc.org/content/267/29/20558.long
G168G	G168	stabilize structure of active site	Ferrer,1999 (https://www.nature.com/articles/nsb0899_775)
C169C	C169	active center	Lanz, 1991; https://www.jbc.org/content/266/15/9971.long
G172G	G172	stabilize structure of active site	Ferrer,1999 (https://www.nature.com/articles/nsb0899_775)
E197E	E197	Coumaroyl-binding pocket	Roshani et al., 2019 (https://link.springer.com/article/10.1007/s13762-018-1762-3)
T199T	T199	Coumaroyl-binding pocket	Roshani et al., 2019 (https://link.springer.com/article/10.1007/s13762-018-1762-3)
T202T	T202	Coumaroyl-binding pocket	Roshani et al., 2019 (https://link.springer.com/article/10.1007/s13762-018-1762-3)
L219L	L219	stabilize structure of active site	Ferrer,1999 (https://www.nature.com/articles/nsb0899_775)
F220F	F220	active center	Ferrer,1999 (https://www.nature.com/articles/nsb0899_775)
D222D	D222	stabilize structure of active site	Ferrer,1999 (https://www.nature.com/articles/nsb0899_775)
G258G	G258	stabilize structure of active site	Ferrer,1999 (https://www.nature.com/articles/nsb0899_775)
I260I	I260	cyclization pocket	Roshani et al., 2019 (https://link.springer.com/article/10.1007/s13762-018-1762-3)
G262G	G262	cyclization pocket	Roshani et al., 2019 (https://link.springer.com/article/10.1007/s13762-018-1762-3)
F271F	F271	cyclization pocket	Roshani et al., 2019 (https://link.springer.com/article/10.1007/s13762-018-1762-3)
L274L	L274	contrasting to LAP5+STS	this study
G279G	G279	contrasting to LAP5+STS	this study
H309H	H309	active center	Ferrer,1999 (https://www.nature.com/articles/nsb0899_775)
P310P	P310	stabilize structure of active site	Ferrer,1999 (https://www.nature.com/articles/nsb0899_775)
G311G	G311	stabilize structure of active site	Ferrer,1999 (https://www.nature.com/articles/nsb0899_775)
G312G	G312	stabilize structure of active site	Ferrer,1999 (https://www.nature.com/articles/nsb0899_775)
S338S	S338	Coumaroyl-binding pocket	Roshani et al., 2019 (https://link.springer.com/article/10.1007/s13762-018-1762-3)
G341G	G341	stabilize structure of active site	Ferrer,1999 (https://www.nature.com/articles/nsb0899_775)
N342N	N342	active center	Ferrer,1999 (https://www.nature.com/articles/nsb0899_775)
G380G	G380	stabilize structure of active site	Ferrer,1999 (https://www.nature.com/articles/nsb0899_775)
P381P	P381	stabilize structure of active site	Ferrer,1999 (https://www.nature.com/articles/nsb0899_775)
G382G	G382	stabilize structure of active site	Ferrer,1999 (https://www.nature.com/articles/nsb0899_775)

## Sheet: CHI1
ID	Similarity	Conserved Residues	Conserved Regions
AtCHI	64.6482	100	0
BjuCHI_A	53.4701	90	0
BjuCHI_B	38.4472	60	0
BjuCHI_C	54.8502	100	0
BjuCHI_D	63.8692	100	0
BjuCHI_E	47.3529	45	0
BjuCHI_F	65.3283	100	0
Identified Residue/domain	sp|P41088.2 CHI1 [Arabidopsis thaliana]
Residue/domain	Residue/domain	Function	Reference
R47R	R47	active site cleft	Jez,2000 (https://pubmed.ncbi.nlm.nih.gov/10966651/);Ngaki, 2012 (https://doi.org/10.1038/nature11009)
G48G	G48	active site cleft	Jez, 2000 (https://pubmed.ncbi.nlm.nih.gov/10966651/)
L/M/I49L	G49	active site cleft	Jez, 2000 (https://pubmed.ncbi.nlm.nih.gov/10966651/)
I51I	I51	active site cleft	Shimada et al., 2003 (https://www.ncbi.nlm.nih.gov/pmc/articles/PMC166860/)
F58F	F58	active site cleft	Shimada et al., 2003 (https://www.ncbi.nlm.nih.gov/pmc/articles/PMC166860/)
T59T	T59	active site cleft	Jez,2000 (https://pubmed.ncbi.nlm.nih.gov/10966651/);Ngaki, 2012 (https://doi.org/10.1038/nature11009)
I61I	I61	active site cleft	Shimada et al., 2003 (https://www.ncbi.nlm.nih.gov/pmc/articles/PMC166860/)
V106V	V106	substrate-binding cleft	Shimada et al., 2003 (https://www.ncbi.nlm.nih.gov/pmc/articles/PMC166860/)
M/T/L108M	M108	substrate-binding cleft	Shimada et al., 2003 (https://www.ncbi.nlm.nih.gov/pmc/articles/PMC166860/)
L112L	L112	substrate-binding cleft	Shimada et al., 2003 (https://www.ncbi.nlm.nih.gov/pmc/articles/PMC166860/)
Q116Q
Y117Y	Y117	active site cleft	Jez,2000 (https://pubmed.ncbi.nlm.nih.gov/10966651/);Ngaki, 2012 (https://doi.org/10.1038/nature11009)
K120K	K120	active site cleft	Shimada et al., 2003 (https://www.ncbi.nlm.nih.gov/pmc/articles/PMC166860/)
V121V	V121	active site cleft	Shimada et al., 2003 (https://www.ncbi.nlm.nih.gov/pmc/articles/PMC166860/)
N124N	N124	active site cleft	Jez,2000 (https://pubmed.ncbi.nlm.nih.gov/10966651/);Ngaki, 2012 (https://doi.org/10.1038/nature11009)
C125C	C125	active site	Bednar, 1989 (https://pubmed.ncbi.nlm.nih.gov/2760066/?dopt=Abstract)
W129W
S201S	S201	CHI1-specific	Jez,2000 (https://pubmed.ncbi.nlm.nih.gov/10966651/);Ngaki, 2012 (https://doi.org/10.1038/nature11009)
I/M/V202I	I202	substrate-binding cleft	Shimada et al., 2003 (https://www.ncbi.nlm.nih.gov/pmc/articles/PMC166860/)
V208V	V208	substrate-binding cleft	Shimada et al., 2003 (https://www.ncbi.nlm.nih.gov/pmc/articles/PMC166860/)

## Sheet: CHI2
ID	Similarity	Conserved Residues	Conserved Regions
AtCHI	39.0228	80	0
BjuCHI_A	33.7903	65	0
BjuCHI_C	33.3383	80	0
BjuCHI_D	38.6181	75	0
BjuCHI_E	29.6036	40	0
BjuCHI_F	39.6313	80	0
Identified Residue/domain	sp|P28012.1 CHI2 [Medicago sativa]
Residue/domain	Residue/domain	Function	Reference
R36R	R36	active site cleft	Jez,2000 (https://pubmed.ncbi.nlm.nih.gov/10966651/);Ngaki, 2012 (https://doi.org/10.1038/nature11009)
G37G	G37	active site cleft	Jez, 2000 (https://pubmed.ncbi.nlm.nih.gov/10966651/)
L/V/I38L	L38	active site cleft	Jez, 2000 (https://pubmed.ncbi.nlm.nih.gov/10966651/)
I/L40I	I40	substrate-binding cleft	Jez, 2000 (https://pubmed.ncbi.nlm.nih.gov/10966651/)
F47F	F47	active site cleft	Shimada et al., 2003 (https://www.ncbi.nlm.nih.gov/pmc/articles/PMC166860/)
T48T	T48	active site cleft	Jez,2000 (https://pubmed.ncbi.nlm.nih.gov/10966651/);Ngaki, 2012 (https://doi.org/10.1038/nature11009)
I/L50I	I50	active site cleft	Jez, 2000 (https://pubmed.ncbi.nlm.nih.gov/10966651/)
F/V/A58A	F58	substrate-binding cleft	Jez, 2000 (https://pubmed.ncbi.nlm.nih.gov/10966651/)
I/L/S61S	I61	substrate-binding cleft	Jez, 2000 (https://pubmed.ncbi.nlm.nih.gov/10966651/)
L101L	L101	substrate-binding cleft	Shimada et al., 2003 (https://www.ncbi.nlm.nih.gov/pmc/articles/PMC166860/) ;https://journals.plos.org/plosone/article?id=10.1371/journal.pone.0192415
E105Q	E105	difference to CHI1	this study
Y/F106Y	Y106	active site cleft	Jez, 2000 (https://pubmed.ncbi.nlm.nih.gov/10966651/)
K109K	K109	active site cleft	Shimada et al., 2003 (https://www.ncbi.nlm.nih.gov/pmc/articles/PMC166860/)
V110V	V110	active site cleft	Shimada et al., 2003 (https://www.ncbi.nlm.nih.gov/pmc/articles/PMC166860/)
N113N	N113	active site cleft	Jez,2000 (https://pubmed.ncbi.nlm.nih.gov/10966651/);Ngaki, 2012 (https://doi.org/10.1038/nature11009)
C/T114C	C114	active site	Bednar, 1989 (https://pubmed.ncbi.nlm.nih.gov/2760066/?dopt=Abstract)
L/M118W	L/M118	difference to CHI1	this study
T190S	T190	active site cleft,CHI2-specific, difference to CHI1	Jez,2000 (https://pubmed.ncbi.nlm.nih.gov/10966651/);Ngaki, 2012 (https://doi.org/10.1038/nature11009)
M191I	M191	active site cleft	Shimada et al., 2003 (https://www.ncbi.nlm.nih.gov/pmc/articles/PMC166860/)
V/M197V

## Sheet: F3H
ID	Similarity	Conserved Residues	Conserved Regions
AtF3H	79.6911	100	10000
BjuF3H_A	29.8259	38.4615	3302.58
BjuF3H_B	43.7711	69.2308	5005.74
BjuF3H_C	79.639	100	9864.09
BjuF3H_D	75.5983	100	9848.21
BjuF3H_E	65.2768	76.9231	8070.44
Identified Residue/domain	NP_190692.1 F3H [Arabidopsis thaliana]
Residue/domain	Residue/domain	Function	Reference
A63A	A63	highly conserved in motif1	Britsch et al., 1993 (https://doi.org/10.1111/j.1432-1033.1993.tb18301.x)
G68G	G68	highly conserved in motif1	Britsch et al., 1993 (https://doi.org/10.1111/j.1432-1033.1993.tb18301.x)
H75H	H75	Fe binding	Britsch et al., 1993 (https://doi.org/10.1111/j.1432-1033.1993.tb18301.x)
P147P	P147	proline residue for folding	Britsch et al., 1993 (https://doi.org/10.1111/j.1432-1033.1993.tb18301.x)
P203P	P203	proline residue for folding	Britsch et al., 1993 (https://doi.org/10.1111/j.1432-1033.1993.tb18301.x)
P206P	P206	proline residue for folding	Britsch et al., 1993 (https://doi.org/10.1111/j.1432-1033.1993.tb18301.x)
H217H	H217	Fe binding	Britsch et al., 1993 (https://doi.org/10.1111/j.1432-1033.1993.tb18301.x)
D219D	D219	Fe binding	Britsch et al., 1993 (https://doi.org/10.1111/j.1432-1033.1993.tb18301.x)
G259G	G259	Positve charge for Fe binding	Britsch et al., 1993 (https://doi.org/10.1111/j.1432-1033.1993.tb18301.x)
H275H	H275	Fe binding	Britsch et al., 1993 (https://doi.org/10.1111/j.1432-1033.1993.tb18301.x)
R285R	R285	oxoglutarate binding;R-X-S motif	Britsch et al., 1993 (https://doi.org/10.1111/j.1432-1033.1993.tb18301.x)
L/V/M286L
S287S	S287	oxoglutarate binding;R-X-S motif	Britsch et al., 1993 (https://doi.org/10.1111/j.1432-1033.1993.tb18301.x)

## Sheet: TT7
ID	Similarity	Conserved Residues	Conserved Regions
AtTT7	69.1894	100	10000
BjuTT7_A	68.5907	100	9627.31
BjuTT7_B	48.25	75	7231.48
Identified Residue/domain	Q9SD85.1 F3-H [Arabidopsis thaliana]
Residue/domain	Residue/domain	Function	Reference
P34P	P34	proline-rich hinge region	Yamazaki et al., 1993 (https://doi.org/10.1093/oxfordjournals.jbchem.a124232);Schoenbohm et al., 2000 (https://doi.org/10.1515/BC.2000.095)
P35P	P35	proline-rich hinge region	Yamazaki et al., 1993 (https://doi.org/10.1093/oxfordjournals.jbchem.a124232);Schoenbohm et al., 2000 (https://doi.org/10.1515/BC.2000.095)
G36G	G36	proline-rich hinge region	Yamazaki et al., 1993 (https://doi.org/10.1093/oxfordjournals.jbchem.a124232);Schoenbohm et al., 2000 (https://doi.org/10.1515/BC.2000.095)
P37P	P37	proline-rich hinge region	Yamazaki et al., 1993 (https://doi.org/10.1093/oxfordjournals.jbchem.a124232);Schoenbohm et al., 2000 (https://doi.org/10.1515/BC.2000.095)
P41P	P41	proline-rich hinge region	Yamazaki et al., 1993 (https://doi.org/10.1093/oxfordjournals.jbchem.a124232);Schoenbohm et al., 2000 (https://doi.org/10.1515/BC.2000.095)
A302A	A302	oygen binding motif	Chapple, 1998 (https://doi.org/10.1146/annurev.arplant.49.1.311);Schoenbohm et al., 2000 (https://doi.org/10.1515/BC.2000.095)
G303G	G303	oygen binding motif	Chapple, 1998 (https://doi.org/10.1146/annurev.arplant.49.1.311);Schoenbohm et al., 2000 (https://doi.org/10.1515/BC.2000.095)
T304T	T304	oygen binding motif	Chapple, 1998 (https://doi.org/10.1146/annurev.arplant.49.1.311);Schoenbohm et al., 2000 (https://doi.org/10.1515/BC.2000.095)
D305D	D305	oygen binding motif	Chapple, 1998 (https://doi.org/10.1146/annurev.arplant.49.1.311);Schoenbohm et al., 2000 (https://doi.org/10.1515/BC.2000.095)
T306T	T306	oygen binding motif	Chapple, 1998 (https://doi.org/10.1146/annurev.arplant.49.1.311);Schoenbohm et al., 2000 (https://doi.org/10.1515/BC.2000.095)
E359E	E359	EXXR motif	Hasemann, 1995 (https://doi.org/10.1016/s0969-2126(01)00134-4);Schoenbohm et al., 2000 (https://doi.org/10.1515/BC.2000.095)
R362R	R362	EXXR motif	Hasemann, 1995 (https://doi.org/10.1016/s0969-2126(01)00134-4);Schoenbohm et al., 2000 (https://doi.org/10.1515/BC.2000.095)
R401R	R401	acts as a folding motif to lock the Cys-pocket in the right position	Hasemann, 1995 (https://doi.org/10.1016/s0969-2126(01)00134-4);Schoenbohm et al., 2000 (https://doi.org/10.1515/BC.2000.095)
F438F	F438	heme binding domain	Schoenbohm et al., 2000 (https://doi.org/10.1515/BC.2000.095);Sirim, 2010 (https://doi.org/10.1186/1472-6807-10-34)
G439G	G439	heme binding domain	Schoenbohm et al., 2000 (https://doi.org/10.1515/BC.2000.095);Sirim, 2010 (https://doi.org/10.1186/1472-6807-10-34)
G441G	G441	heme binding domain	Schoenbohm et al., 2000 (https://doi.org/10.1515/BC.2000.095);Sirim, 2010 (https://doi.org/10.1186/1472-6807-10-34)
R442R	R442	heme binding domain	Schoenbohm et al., 2000 (https://doi.org/10.1515/BC.2000.095);Sirim, 2010 (https://doi.org/10.1186/1472-6807-10-34)
R443R	R443	heme binding domain	Schoenbohm et al., 2000 (https://doi.org/10.1515/BC.2000.095);Sirim, 2010 (https://doi.org/10.1186/1472-6807-10-34)
C445C	C445	heme binding domain	Schoenbohm et al., 2000 (https://doi.org/10.1515/BC.2000.095);Sirim, 2010 (https://doi.org/10.1186/1472-6807-10-34)
G447G	G447	heme binding domain	Schoenbohm et al., 2000 (https://doi.org/10.1515/BC.2000.095);Sirim, 2010 (https://doi.org/10.1186/1472-6807-10-34)

## Sheet: FLS
ID	Similarity	Conserved Residues	Conserved Regions
AtFLS1	61.8673	100	0
AtFLS3	48.1344	66.6667	0
AtFLS4	38.5324	62.5	0
AtFLS6	42.598	58.3333	0
BjuFLS1_A	54.5333	75	0
BjuFLS1_B	61.0526	100	0
BjuFLS1_C	61.0526	100	0
BjuFLS3_A	43.0681	70.8333	0
BjuFLS3_B	43.4349	66.6667	0
BjuFLS3_C	44.7132	66.6667	0
BjuFLS3_D	49.5251	79.1667	0
BjuFLS4_A	44.896	62.5	0
BjuFLS6_A	42.2561	50	0
BjuFLS6_B	44.4913	54.1667	0
BjuFLS6_C	45.3874	50	0
Identified Residue/domain	NP_001190266.1 FLS1 [Arabidopsis thaliana]
Residue/domain	Residue/domain	Function	Reference
P20P	P20	FLS specific motif	Owens et al., 2008 (https://dx.doi.org/10.1104%2Fpp.108.117457)
I/V/L24I	I24	conserved across 2-ODDs	Stracke et al., 2009 (https://link.springer.com/article/10.1007%2Fs00425-008-0841-y)
R25R	R25	conserved across 2-ODDs	Owens et al., 2008 (https://dx.doi.org/10.1104%2Fpp.108.117457)
E/D29E	E29	FLS specific motif	Owens et al., 2008 (https://dx.doi.org/10.1104%2Fpp.108.117457)
P31P	P31	FLS specific motif	Owens et al., 2008 (https://dx.doi.org/10.1104%2Fpp.108.117457)
T/A35T	T35	FLS specific motif	Owens et al., 2008 (https://dx.doi.org/10.1104%2Fpp.108.117457)
G68G	G68	conserved across 2-ODDs	Wellmann et al., 2002 (https://doi.org/10.1046/j.1432-1033.2002.03108.x)
H75H	H75	conserved across 2-ODDs	Wellmann et al., 2002 (https://doi.org/10.1046/j.1432-1033.2002.03108.x)
H/F/Y/N132H	H132	substrate binding (dihydroquercetin)	Chua et al., 2008 (https://doi.org/10.1016/j.phytochem.2007.07.006)
F134F	F134	substrate binding (dihydroquercetin)	Chua et al., 2008 (https://doi.org/10.1016/j.phytochem.2007.07.006)
K202K	K202	substrate binding (dihydroquercetin)	Chua et al., 2008 (https://doi.org/10.1016/j.phytochem.2007.07.006)
P207P	P207	proper folding	Wellmann et al., 2002 (https://doi.org/10.1046/j.1432-1033.2002.03108.x)
H221H	H221	ferrous iron;HxDxnH motif	Wellmann et al., 2002 (https://doi.org/10.1046/j.1432-1033.2002.03108.x)
D223D	D223	ferrous iron;HxDxnH motif	Wellmann et al., 2002 (https://doi.org/10.1046/j.1432-1033.2002.03108.x)
S225S	S225	SxxTxLVP	Stracke et al., 2009 (https://link.springer.com/article/10.1007%2Fs00425-008-0841-y)
T228T	T228	SxxTxLVP	Stracke et al., 2009 (https://link.springer.com/article/10.1007%2Fs00425-008-0841-y)
L230L	L230	SxxTxLVP	Stracke et al., 2009 (https://link.springer.com/article/10.1007%2Fs00425-008-0841-y)
P232P	P232	SxxTxLVP	Stracke et al., 2009 (https://link.springer.com/article/10.1007%2Fs00425-008-0841-y)
G261G	G261	proper folding	Wellmann et al., 2002 (https://doi.org/10.1046/j.1432-1033.2002.03108.x)
H277H	H277	ferrous iron;HxDxnH motif	Wellmann et al., 2002 (https://doi.org/10.1046/j.1432-1033.2002.03108.x)
R287R	R287	2OG;RxS motif	Wellmann et al., 2002 (https://doi.org/10.1046/j.1432-1033.2002.03108.x)
S289S	S289	2OG;RxS motif	Wellmann et al., 2002 (https://doi.org/10.1046/j.1432-1033.2002.03108.x)
F293F	F293	substrate binding (dihydroquercetin)	Chua et al., 2008 (https://doi.org/10.1016/j.phytochem.2007.07.006)
E/S/V295E	E295	substrate binding (dihydroquercetin)	Chua et al., 2008 (https://doi.org/10.1016/j.phytochem.2007.07.006)

## Sheet: DFR
ID	Similarity	Conserved Residues	Conserved Regions
AtDFR	64.9722	100	10000
BjuDFR_A	63.8743	100	9807.69
BjuDFR_B	57.445	92.8571	5535.12
Identified Residue/domain	NP_199094.1 DFR [Arabidopsis thaliana]
Residue/domain	Residue/domain	Function	Reference
V10V	V10	NADP binding domain	Petit et al., 2007 (https://doi.org/10.1016/j.jmb.2007.02.088)
G12G	G12	NADP binding domain	Petit et al., 2007 (https://doi.org/10.1016/j.jmb.2007.02.088)
G15G	G15	NADP binding domain	Petit et al., 2007 (https://doi.org/10.1016/j.jmb.2007.02.088)
G18G	G18	NADP binding domain	Petit et al., 2007 (https://doi.org/10.1016/j.jmb.2007.02.088)
R/H/L37R	R37	NADP binding domain	Petit et al., 2007 (https://doi.org/10.1016/j.jmb.2007.02.088)
D38D	D38	NADP binding domain	Petit et al., 2007 (https://doi.org/10.1016/j.jmb.2007.02.088)
K/D/V/T45V	K45	NADP binding domain	Petit et al., 2007 (https://doi.org/10.1016/j.jmb.2007.02.088)
D/V/Q64D	D64	NADP binding domain	Petit et al., 2007 (https://doi.org/10.1016/j.jmb.2007.02.088)
L/M65L	L65	NADP binding domain	Petit et al., 2007 (https://doi.org/10.1016/j.jmb.2007.02.088)
H83H	H83		He et al., 2013
A85A	A85	NADP binding domain	Petit et al., 2007 (https://doi.org/10.1016/j.jmb.2007.02.088)
T/S/C/A86T	T86	NADP binding domain	Petit et al., 2007 (https://doi.org/10.1016/j.jmb.2007.02.088)
P/S/A87P	P87	NADP binding domain	Petit et al., 2007 (https://doi.org/10.1016/j.jmb.2007.02.088)
S128S	S128	catalytic triad,substrate interaction	Johnson et al.,2001 (https://doi.org/10.1046/j.1365-313x.2001.00962.x);Petit et al., 2007 (https://doi.org/10.1016/j.jmb.2007.02.088)
A/G/T129A	A129	substrate interaction	Johnson et al.,2001 (https://doi.org/10.1046/j.1365-313x.2001.00962.x)
E/Q144E	E144	substrate interaction	Johnson et al.,2001 (https://doi.org/10.1046/j.1365-313x.2001.00962.x)
D/A149D	D149	substrate interaction	Johnson et al.,2001 (https://doi.org/10.1046/j.1365-313x.2001.00962.x)
F/Y152F	F152	substrate interaction	Johnson et al.,2001 (https://doi.org/10.1046/j.1365-313x.2001.00962.x)
Y163Y	Y163	catalytic triad,substrate interaction	Petit et al., 2007 (https://doi.org/10.1016/j.jmb.2007.02.088)
F164F	F164	substrate interaction	Petit et al., 2007 (https://doi.org/10.1016/j.jmb.2007.02.088)
K167K	K167	catalytic triad	Johnson et al.,2001 (https://doi.org/10.1046/j.1365-313x.2001.00962.x);Petit et al., 2007 (https://doi.org/10.1016/j.jmb.2007.02.088)
P190P	P190	NADP binding domain	Petit et al., 2007 (https://doi.org/10.1016/j.jmb.2007.02.088)
L/V/I192L	L192	substrate interaction	Petit et al., 2007 (https://doi.org/10.1016/j.jmb.2007.02.088)
V193V	V193	NADP binding domain	Petit et al., 2007 (https://doi.org/10.1016/j.jmb.2007.02.088)		8-30	NADPH binding domain part	Petit et al., 2007 (https://doi.org/10.1016/j.jmb.2007.02.088)
S205S	S205	NADP binding domain	Petit et al., 2007 (https://doi.org/10.1016/j.jmb.2007.02.088)		131-156	substrate specificity	Johnson et al.,2001 (https://doi.org/10.1046/j.1365-313x.2001.00962.x)
T/S208T	T208	substrate interaction	Katsu,2017 (https://www.ncbi.nlm.nih.gov/pmc/articles/PMC5725924/)
I/F222I	I222	substrate interaction	Petit et al., 2007 (https://doi.org/10.1016/j.jmb.2007.02.088)
Q/K/S/N227Q	Q227	substrate interaction	Petit et al., 2007 (https://doi.org/10.1016/j.jmb.2007.02.088)

[truncated: 2 more sheets: ANS, BAN_ANR]
