# Supplementary material for: Metabolite Profiling and Transcriptome Analysis Provide Insight into Seed Coat Color in Brassica juncea
Source: Int J Mol Sci. 2021 Jul 5;22(13):7215. doi: 10.3390/ijms22137215 (PMC8268557; doi:10.3390/ijms22137215)
Supplement: Supplementary file 1 [file ijms-22-07215-s001.zip › ijms-1245090-SI/Supplementary Table S7.xlsx]

## Sheet: Table S6
Supplementary Table S7. The FPKM values of 101 flavonoid biosynthesis genes in the yellow- and dark-seeded B. juncea seeds
Gene name	D_20DAP	D_30DAP	D_40DAP	Y_20DAP	Y_30DAP	Y_40DAP
BjuPAL1_A	0	0.0304	0	0.0562	0.0263	0.1013
BjuPAL1_B	52.7143	79.1046	107.725	22.5535	41.9073	40.287
BjuPAL1_C	40.5614	67.8802	61.7082	29.1849	46.2431	34.5687
BjuPAL1_D	62.285	92.5564	40.3698	45.3281	25.3103	12.8671
BjuPAL1_E	17.2034	7.6738	11.2785	11.6458	11.4689	6.0928
BjuPAL2_A	0.2118	0.5979	0.5885	0.2489	0.4131	0.664
BjuPAL2_B	18.9042	21.8755	13.3871	7.8713	11.846	13.4218
BjuPAL2_C	8.2375	14.16	15.3247	5.7908	7.5952	3.9402
BjuPAL2_D	56.1394	273.637	151.105	91.9434	146.759	147.053
BjuPAL3	0	0	0	0	0	0
BjuPAL4	0	0	0	0	0	0
Bju4CL1_A	5.8494	13.8313	8.4602	0.5287	5.8906	4.5284
Bju4CL1_B	14.2283	28.2144	15.5746	2.5156	6.6547	2.8108
Bju4CL2_A	0	0.1574	0.1291	0.0728	0.034	0.0874
Bju4CL2_B	0.0464	0.6285	0.5155	0.0727	0.3392	0.2618
Bju4CL3_A	10.3061	0.2348	0.3853	0.0362	0.0338	0
Bju4CL3_B	9.6272	4.5698	1.6794	12.3432	2.3365	1.34
Bju4CL3_C	12.9127	32.9554	15.9743	11.1298	5.5226	4.0764
Bju4CL3_D	19.313	26.7414	14.4179	41.8562	4.045	2.0556
BjuC4H_A	75.3589	59.4096	75.5533	17.8041	5.5041	2.0428
BjuC4H_B	1.9073	6.1576	6.6467	4.1459	7.6197	7.1084
BjuC4H_C	75.3901	59.9893	84.575	57.7267	22.5634	12.486
BjuC4H_D	57.622	69.9584	80.0561	38.1556	15.864	8.7372
BjuC4H_E	19.2868	35.8226	30.9758	5.898	13.7236	15.5267
BjuCHS_A	4.9174	3.0683	3.5358	13.1775	6.0098	3.0428
BjuCHS_B	1.7547	2.8426	1.3426	5.0796	2.6224	1.7939
BjuCHS_C	442.517	295.779	191.734	170.448	31.2696	13.779
BjuCHS_D	322.134	165.318	123.89	181.674	51.2426	25.9855
BjuCHI_A	0.9128	0	0.0939	3.1777	0.1483	0
BjuCHI_B	0	2.9789	2.6598	0	0.0525	0
BjuCHI_C	0.7332	0.887	0.3881	0	0	0
BjuCHI_D	0	0	0	0	0	0
BjuCHI_E	0.1297	0	0	0.5081	0	0
BjuCHI_F	42.2252	28.9991	11.2277	17.8832	33.0248	6.651
BjuF3H_A	0	0	0	0	0	0
BjuF3H_B	0	0	0	0	0	0
BjuF3H_C	335.877	270.62	208.299	95.0239	80.0263	34.2163
BjuF3H_D	0	0.0617	0.1349	0	0	0
BjuF3H_E	49.0495	49.231	36.0577	59.6547	28.3966	14.7144
BjuTT7_A	444.228	147.388	33.3536	207.367	4.8284	0.3763
BjuTT7_B	437.723	39.6976	14.1246	181.449	6.4544	5.1131
BjuFLS1_A	6.5399	4.8094	5.4198	1.4155	4.2167	5.5847
BjuFLS1_B	0	0	0	0.0596	0	0
BjuFLS1_C	0	0	0	0	0	0
BjuFLS2_A	2.0246	1.4932	0.988	2.8989	0.9394	0.4505
BjuFLS2_B	0.8404	0.7116	0.4808	1.5296	0.5242	0.3022
BjuFLS3_A	36.5223	95.6454	52.078	24.8632	26.0481	9.7705
BjuFLS3_B	0.2481	2.1712	0.3064	0.1944	2.1172	0.7001
BjuFLS3_C	0	0.3631	0	0	0	0
BjuFLS3_D	67.4496	217.88	70.5811	42.4271	23.4363	18.0105
BjuFLS4_A	1.7906	6.1343	0.4523	1.2114	3.5717	1.1483
BjuFLS6_A	1.3451	0.1424	0	0.3293	0.123	0
BjuFLS6_B	0.0819	0.9711	0.3035	0.4492	0.4793	0.1541
BjuFLS6_C	0.2539	0.0717	0.0784	0	0.2476	0.0796
BjuDFR_A	340.324	449.051	308.96	80.2863	0.2905	0.1246
BjuDFR_B	178.569	195.12	174.518	35.0345	0	0.0626
BjuANS_A	320.324	197.321	132.642	38.9769	0.1044	0
BjuANS_B	292.237	292.564	113.018	34.3514	0.781	0.3348
BjuANS_C	0	0	0	0	0	0
BjuANS_D	8.6148	9.2406	6.1839	3.0367	0.1575	0.135
BjuANS_E	361.373	474.017	293.649	68.6709	1.0442	0.47
BjuBAN_A	0	0	0	0	0	0
BjuBAN_B	152.672	231.232	148.676	22.3612	0	0.1406
BjuBAN_C	330.856	334.247	263.537	50.14	0.1129	0
BjuBAN_D	204.163	129.666	121.721	33.5403	0	0
BjuTT2_A	0	0	0	0	0	0
BjuTT2_B	59.7445	12.9292	9.3765	140.788	2.913	1.0927
BjuTT2_C	1.9023	0.2802	0.2298	0.7775	0.0605	0
BjuTT8_A	20.9147	25.7266	16.2822	5.4728	0.5275	0.0848
BjuTT8_B	26.8053	28.6593	18.771	10.5573	0.4746	0
BjuTTG1_A	19.3387	13.101	7.0243	10.5148	2.0522	2.1399
BjuTTG1_B	58.016	54.6518	20.9323	43.4849	19.4684	12.0549
BjuTT13_A	0	0	0.1993	0	0	0.0253
BjuTT13_B	0	0.0499	0.0273	0	0.1292	0.0831
BjuTT13_C	0	0	0	0	0	0
BjuTT13_D	0	0	0	0	0	0
BjuTT13_E	0	0	0	0	0	0
BjuTT13_F	70.1161	60.3399	43.5355	72.3973	58.8388	41.4402
BjuTT15_A	2.4513	1.5994	1.1538	2.1405	1.3813	0.4158
BjuTT15_B	3.9035	2.7836	2.2073	2.9611	1.9233	1.0821
BjuTT15_C	6.3791	3.5667	3.1436	7.7516	2.0337	1.1923
BjuTT19_A	110.928	40.0111	49.9296	79.0694	3.8483	1.212
BjuTT19_B	268.138	115.487	124.426	198.431	6.1259	5.0501
BjuTT19_C	17.0382	21.9163	10.887	8.785	12.9345	4.26
BjuTT19_D	82.1149	24.9489	27.6171	18.6294	0.5192	0
BjuUGT_A	7.4181	0.5044	0.3009	1.3573	0.396	0.3056
BjuUGT_B	14.4968	1.7732	1.0443	7.4443	1.8064	0.9595
BjuUGT_C	39.17	2.187	1.4452	47.6258	2.0069	1.417
BjuTT1_A	6.3226	3.5442	4.2065	9.0682	1.3677	0.0838
BjuTT1_B	3.6511	2.7147	1.9795	3.8365	0.521	0.1675
BjuTT10_A	4.344	101.973	15.8239	3.4388	16.1547	6.0782
BjuTT10_B	5.4361	3.9161	1.6736	3.4546	0.6608	0.3457
BjuTT10_C	3.7391	11.1691	12.7303	10.4283	4.4626	2.2995
BjuTT10_D	0.1822	67.4733	52.7025	3.3545	30.8533	25.6667
BjuTT12_A	171.391	32.741	7.984	110.286	2.8757	0.3319
BjuTT12_B	27.2713	8.4521	3.5484	12.3988	0	0.0474
BjuTT12_C	0	0	0.0593	0.1505	0	0
BjuTTG2_A	20.4947	3.6673	1.7514	33.9714	0.6246	0.0574
BjuTTG2_B	14.2731	1.6529	0.8474	9.6515	0.7138	0.0574
BjuTTG2_C	8.932	3.2022	2.2343	13.0741	0.8106	0.0613
BjuTTG2_D	5.7488	2.3812	2.3151	3.5243	0	0
