# Supplementary material for: Metabolite Profiling and Transcriptome Analysis Provide Insight into Seed Coat Color in Brassica juncea
Source: Int J Mol Sci. 2021 Jul 5;22(13):7215. doi: 10.3390/ijms22137215 (PMC8268557; doi:10.3390/ijms22137215)
Supplement: Supplementary file 1 [file ijms-22-07215-s001.zip › ijms-1245090-SI/Supplementary Table S8.xlsx]

## Sheet: Sheet1
Supplementary Table S8. List of 8 B. juncea accessions used in this study
Sample number	Accessions	Sources	Seed coat color
Y1	19G021	Guizhou/China	Yellow-seeded
B1	19G075	Guizhou/China	Dark-seeded
Y2	19G101	Guizhou/China	Yellow-seeded
B2	19G116	Guizhou/China	Dark-seeded
Y3	19G142	Guizhou/China	Yellow-seeded
B3	19G163	Guizhou/China	Dark-seeded
Y4	19G213	Guizhou/China	Yellow-seeded
B4	19G245	Guizhou/China	Dark-seeded
