# Supplementary material for: Metabolite Profiling and Transcriptome Analysis Provide Insight into Seed Coat Color in Brassica juncea
Source: Int J Mol Sci. 2021 Jul 5;22(13):7215. doi: 10.3390/ijms22137215 (PMC8268557; doi:10.3390/ijms22137215)
Supplement: Supplementary file 1 [file ijms-22-07215-s001.zip › ijms-1245090-SI/Supplementary Table S9.xls]

R version 3.2.3 (2015-12-10)
Platform: x86_64-pc-linux-gnu (64-bit)
Running under: Ubuntu 16.04.6 LTS

locale:
 [1] LC_CTYPE=en_US.UTF-8       LC_NUMERIC=C              
 [3] LC_TIME=en_HK.UTF-8        LC_COLLATE=en_US.UTF-8    
 [5] LC_MONETARY=en_HK.UTF-8    LC_MESSAGES=en_US.UTF-8   
 [7] LC_PAPER=en_HK.UTF-8       LC_NAME=C                 
 [9] LC_ADDRESS=C               LC_TELEPHONE=C            
[11] LC_MEASUREMENT=en_HK.UTF-8 LC_IDENTIFICATION=C       

attached base packages:
[1] parallel  stats4    stats     graphics  grDevices utils     datasets 
[8] methods   base     

other attached packages:
 [1] DESeq2_1.16.1              RcppArmadillo_0.3.930.1   
 [3] Rcpp_1.0.5                 SummarizedExperiment_1.0.2
 [5] Biobase_2.30.0             GenomicRanges_1.22.4      
 [7] GenomeInfoDb_1.6.3         IRanges_2.4.8             
 [9] S4Vectors_0.8.11           BiocGenerics_0.16.1       

loaded via a namespace (and not attached):
 [1] locfit_1.5-9.1       lattice_0.20-41      digest_0.6.18       
 [4] R6_2.4.1             futile.options_1.0.1 backports_1.1.10    
 [7] acepack_1.4.1        RSQLite_2.1.1        ggplot2_3.3.2       
[10] pillar_1.4.6         zlibbioc_1.16.0      rlang_0.4.8         
[13] rstudioapi_0.11      data.table_1.13.2    annotate_1.48.0     
[16] blob_1.1.1           rpart_4.1-15         Matrix_1.2-18       
[19] checkmate_2.0.0      splines_3.2.3        BiocParallel_1.4.3  
[22] geneplotter_1.48.0   stringr_1.4.0        foreign_0.8-66      
[25] htmlwidgets_1.5.2    bit_4.0.4            munsell_0.5.0       
[28] xfun_0.19            pkgconfig_2.0.3      base64enc_0.1-3     
[31] htmltools_0.5.0      nnet_7.3-14          tibble_3.0.4        
[34] gridExtra_2.3        htmlTable_2.1.0      Hmisc_4.2-0         
[37] XML_3.99-0.3         crayon_1.3.4         grid_3.2.3          
[40] xtable_1.8-4         gtable_0.3.0         lifecycle_0.2.0     
[43] DBI_1.1.0            magrittr_1.5         formatR_1.7         
[46] scales_1.1.1         stringi_1.5.3        XVector_0.10.0      
[49] genefilter_1.52.1    latticeExtra_0.6-28  futile.logger_1.4.3 
[52] ellipsis_0.3.1       vctrs_0.3.4          Formula_1.2-4       
[55] lambda.r_1.2.4       RColorBrewer_1.1-2   tools_3.2.3         
[58] bit64_4.0.5          glue_1.4.2           survival_2.43-3     
[61] AnnotationDbi_1.32.3 colorspace_1.4-1     cluster_2.0.3       
[64] memoise_1.1.0        knitr_1.30 
